# Supplementary material for: Assessment of the endocrine disrupting properties of bisphenol AF: a case study applying the European regulatory criteria and guidance
Source: Environ Health. 2021 Apr 24;20:48. doi: 10.1186/s12940-021-00731-0 (PMC8070297; doi:10.1186/s12940-021-00731-0)
Supplement: Supplementary file 2 — Additional file 2. 88 studies. [file 12940_2021_731_MOESM2_ESM.xlsx]

## Sheet: 88 studies
ID	Reference	Title	Reliability	Link
1	Cao 2017	Bisphenol AF and Bisphenol B Exert Higher Estrogenic Effects than Bisphenol A via G Protein-Coupled Estrogen Receptor Pathway	Reliable in vitro	https://pubs.acs.org/doi/10.1021/acs.est.7b03336
2	Ding 2017	Bisphenol AF negatively affects oocyte maturation of mouse in vitro through increasing oxidative stress and DNA damage	Reliable in vitro	https://www.ncbi.nlm.nih.gov/pubmed/29102535
3	Donoghue 2017	Differential Activation of a Mouse Estrogen Receptor beta Isoform (mER beta 2) with Endocrine-Disrupting Chemicals (EDCs)	Reliable in vitro	https://www.ncbi.nlm.nih.gov/pubmed/27634370
4	Feng 2016	Effects of bisphenol analogues on steroidogenic gene expression and hormone synthesis in H295R cells	Reliable in vitro	https://www.ncbi.nlm.nih.gov/pubmed/26751127
5	Feng 2018	Mechanism of bisphenol AF-induced progesterone inhibition in human chorionic gonadotrophin-stimulated mouse Leydig tumor cell line (mLTC-1) cells	Reliable in vitro	https://www.ncbi.nlm.nih.gov/pubmed/29575470
6	Hashimoto 2001	Measurement of estrogenic activity of chemicals for the development of new dental polymers	Partially reliable in vitro	https://www.ncbi.nlm.nih.gov/pubmed/11566573
7	Lee 2018	Effects of bisphenol analogs on thyroid endocrine system and possible interaction with 17 beta-estradiol using GH3 cells	Reliable in vitro	https://www.ncbi.nlm.nih.gov/pubmed/30099086
8	Lei 2015	In Vitro Profiling of Toxicity and Endocrine Disrupting Effects of Bisphenol Analogues by Employing MCF-7 Cells and Two-Hybrid Yeast Bioassay	Reliable in vitro	https://www.ncbi.nlm.nih.gov/pubmed/26916392
9	Li 2014	Bisphenol AF-induced endogenous transcription is mediated by ERalpha and ERK1/2 activation in human breast cancer cells	Reliable in vitro	https://journals.plos.org/plosone/article?id=10.1371/journal.pone.0094725
10	Li 2015	Bisphenol AF stimulates transcription and secretion of C-X-C chemokine ligand 12 to promote proliferation of cultured T47D breast cancer cells	Reliable in vitro	https://www.ncbi.nlm.nih.gov/pubmed/26435001
11	Li 2012	Differential Estrogenic Actions of Endocrine-Disrupting Chemicals Bisphenol A, Bisphenol AF, and Zearalenone through Estrogen Receptor alpha and beta in Vitro	Reliable in vitro	https://www.ncbi.nlm.nih.gov/pubmed/22494775
12	Li 2013	Endocrine-Disrupting Chemicals (EDCs): In Vitro Mechanism of Estrogenic Activation and Differential Effects on ER Target Genes	Reliable in vitro	https://www.ncbi.nlm.nih.gov/pubmed/23384675
13	Li 2018	Differential in Vitro Biological Action, Coregulator Interactions, and Molecular Dynamic Analysis of Bisphenol A (BPA), BPAF, and BPS Ligand-ERalpha Complexes	Reliable in vitro	https://www.ncbi.nlm.nih.gov/pubmed/29389661
14	Matsushima 2010	Bisphenol AF is a full agonist for the estrogen receptor ERalpha but a highly specific antagonist for Erbeta	Partially reliable in vitro	https://www.ncbi.nlm.nih.gov/pubmed/20427257
15	Mesnage 2017	Transcriptome Profiling Reveals Bisphenol A Alternatives Activate Estrogen Receptor Alpha in Human Breast Cancer Cells	Reliable in vitro	https://www.biorxiv.org/content/10.1101/112862v1
16	Nishigori 2012	Highly potent binding and inverse agonist activity of bisphenol A derivatives for retinoid-related orphan nuclear receptor ROR gamma	Not reliable in vitro	https://www.ncbi.nlm.nih.gov/pubmed/22659100
17	Okazaki 2018	Bisphenol AF as an activator of human estrogen receptor beta 1 (ER beta 1) in breast cancer cell lines	Partially reliable in vitro	https://www.ncbi.nlm.nih.gov/pubmed/29743443
18	Okazaki 2017	Bisphenol AF as an Inducer of Estrogen Receptor beta (ER beta): Evidence for Anti-estrogenic Effects at Higher Concentrations in Human Breast Cancer Cells	Reliable in vitro	https://www.ncbi.nlm.nih.gov/pubmed/29093337
19	Perea 2017	Binding of bisphenol A, bisphenol AF, and bisphenol S on the androgen receptor: Coregulator recruitment and stimulation of potential interaction sites	Partially reliable in vitro	https://www.ncbi.nlm.nih.gov/pubmed/28751236
20	Perez 1998	The estrogenicity of bisphenol A-related diphenylalkanes with various substituents at the central carbon and the hydroxy groups	Reliable in vitro	https://www.ncbi.nlm.nih.gov/pubmed/9449681
21	Skledar 2019	Endocrine activities and adipogenic effects of bisphenol AF and its main metabolite	Reliable in vitro	https://www.ncbi.nlm.nih.gov/pubmed/30408883
22	Teng 2013	Bisphenol A affects androgen receptor function via multiple mechanisms	Partially reliable in vitro	https://www.ncbi.nlm.nih.gov/pubmed/23562765
23	Li 2013b	Biotransformation of bisphenol AF to its major glucuronide metabolite reduces estrogenic activity	Reliable in vitro	https://journals.plos.org/plosone/article?id=10.1371/journal.pone.0083170
24	Lee 2013	Neurotoxic Effects of Bisphenol AF on Calcium-Induced ROS and MAPKs	Reliable in vitro	https://www.ncbi.nlm.nih.gov/pubmed/22996013
25	Chen 2018	Modulation of cytokine/chemokine production in human macrophages by bisphenol A: A comparison to analogues and interactions with genistein	Reliable in vitro	https://www.ncbi.nlm.nih.gov/pubmed/29847185
26	Fic 2015	Genome-wide gene expression profiling of low-dose, long-term exposure of human osteosarcoma cells to bisphenol A and its analogs bisphenols AF and S	Reliable in vitro	https://www.ncbi.nlm.nih.gov/pubmed/25912373
27	Fic 2013	Mutagenicity and DNA damage of bisphenol A and its structural analogues in HepG2 cells	Reliable in vitro	https://www.ncbi.nlm.nih.gov/pubmed/23819927
28	Ho 2017	Bisphenol A and its analogues disrupt centrosome cycle and microtubule dynamics in prostate cancer	Not reliable in vitro	https://www.ncbi.nlm.nih.gov/pubmed/27998958
29	Macczak 2015	Comparative study of the effect of BPA and its selected analogues on hemoglobin oxidation, morphological alterations and hemolytic changes in human erythrocytes	Reliable in vitro	https://www.ncbi.nlm.nih.gov/pubmed/26232583
30	Macczak 2017	Bisphenol A, bisphenol S, bisphenol F and bisphenol AF induce different oxidative stress and damage in human red blood cells (in vitro study)	Reliable in vitro	https://www.ncbi.nlm.nih.gov/pubmed/28259788
31	Macczak 2017b	The in vitro comparative study of the effect of BPA, BPS, BPF and BPAF on human erythrocyte membrane; perturbations in membrane fluidity, alterations in conformational state and damage to proteins, changes in ATP level and Na+/K+ ATPase and AChE activities	Reliable in vitro	https://www.ncbi.nlm.nih.gov/pubmed/29079494
32	Macczak 2016	Eryptosis-inducing activity of bisphenol A and its analogs in human red blood cells (in vitro study)	Reliable in vitro	https://www.ncbi.nlm.nih.gov/pubmed/26799224
33	Lei 2018	Low-concentration BPAF- and BPF-induced cell biological effects are mediated by ROS in MCF-7 breast cancer cells	Reliable in vitro	https://www.ncbi.nlm.nih.gov/pubmed/28735473
34	Liang 2017	High-Content Analysis Provides Mechanistic Insights into the Testicular Toxicity of Bisphenol A and Selected Analogues in Mouse Spermatogonial Cells	Reliable in vitro	https://www.ncbi.nlm.nih.gov/pubmed/27633978
35	Michalowicz 2015	Bisphenol A and its analogs induce morphological and biochemical alterations in human peripheral blood mononuclear cells (in vitro study)	Reliable in vitro	https://www.ncbi.nlm.nih.gov/pubmed/26028149
36	Mokra 2015	Bisphenol A and its analogs exhibit different apoptotic potential in peripheral blood mononuclear cells (in vitro study)	Reliable in vitro	https://www.ncbi.nlm.nih.gov/pubmed/26271707
37	Mokra 2017	Evaluation of DNA-damaging potential of bisphenol A and its selected analogs in human peripheral blood mononuclear cells (in vitro study)	Reliable in vitro	https://www.ncbi.nlm.nih.gov/pubmed/27923681
38	Mokra 2018	Low-concentration exposure to BPA, BPF and BPAF induces oxidative DNA bases lesions in human peripheral blood mononuclear cells	Reliable in vitro	https://www.ncbi.nlm.nih.gov/pubmed/29518729
39	Nakano 2015	Comparison of the effects of BPA and BPAF on oocyte spindle assembly and polar body release in mice	Partially reliable in vitro	https://www.ncbi.nlm.nih.gov/pubmed/25925194
40	Russo 2018	Cytotoxicity of seven bisphenol analogues compared to bisphenol A and relationships with membrane affinity data	Reliable in vitro	https://www.ncbi.nlm.nih.gov/pubmed/29529570
41	Svajger 2016	In vitro impact of bisphenols BPA, BPF, BPAF and 17 beta-estradiol (E2) on human monocyte-derived dendritic cell generation, maturation and function	Reliable in vitro	https://www.ncbi.nlm.nih.gov/pubmed/26945833
42	Ruan 2015	Evaluation of the in vitro estrogenicity of emerging bisphenol analogs and their respective estrogenic contributions in municipal sewage sludge in China	Partially reliable in vitro	https://www.ncbi.nlm.nih.gov/pubmed/25548037
43	Fic 2014	Estrogenic and androgenic activities of TBBA and TBMEPH, metabolites of novel brominated flame retardants, and selected bisphenols, using the XenoScreen XL YES/YAS assay	Partially reliable in vitro	https://www.ncbi.nlm.nih.gov/pubmed/25048928
44	Erjavec 2016	Glass fiber-supported TiO2 photocatalyst: Efficient mineralization and removal of toxicity/estrogenicity of bisphenol A and its analogs	Not reliable in vivo (non-mammals); Not reliable in vitro	https://www.sciencedirect.com/science/article/pii/S0926337315302137
45	Yamaguchi 2015	In vivo and in silico analyses of estrogenic potential of bisphenol analogs in medaka (Oryzias latipes) and common carp (Cyprinus carpio)	Partially reliable in vitro	https://www.ncbi.nlm.nih.gov/pubmed/26086576
46	Bermudez 2010	Modeling the Interaction of Binary and Ternary Mixtures of Estradiol with Bisphenol A and Bisphenol AF in an In Vitro Estrogen-Mediated Transcriptional Activation Assay (T47D-KBluc)	Reliable in vitro	https://www.ncbi.nlm.nih.gov/pubmed/20498000
47	Huang 2016	Bisphenol analogues differently affect human islet polypeptide amyloid formation	Partially reliable in vitro	https://pubs.rsc.org/en/content/articlelanding/2016/ra/c5ra21792j#!divAbstract
48	Delfosse 2012	Structural and mechanistic insights into bisphenols action provide guidelines for risk assessment and discovery of bisphenol A substitutes	Not reliable in vitro	https://www.ncbi.nlm.nih.gov/pubmed/22927406
49	Sharma 2018	In silico molecular interaction of bisphenol analogues with human nuclear receptors reveals their stronger affinity vs. classical bisphenol A	In silico	https://www.ncbi.nlm.nih.gov/pubmed/29925285
50	Moreman 2017	Acute Toxicity, Teratogenic, and Estrogenic Effects of Bisphenol A and Its Alternative Replacements Bisphenol S, Bisphenol F, and Bisphenol AF in Zebrafish Embryo-Larvae	Reliable in vivo (non-mammals)	https://www.ncbi.nlm.nih.gov/pubmed/29016128
51	Mu 2018	Developmental Effects and Estrogenicity of Bisphenol A Alternatives in a Zebrafish Embryo Model	Partially reliable in vivo (non-mammals)	https://www.ncbi.nlm.nih.gov/pubmed/29397701
52	Song 2014	Assessing developmental toxicity and estrogenic activity of halogenated bisphenol A on zebrafish (Danio rerio)	Partially reliable in vivo (non-mammals); Partially reliable in vitro	https://www.ncbi.nlm.nih.gov/pubmed/25048916
53	Tang 2015	Thyroid Disruption in Zebrafish Larvae by Short-Term Exposure to Bisphenol AF	Reliable in vivo (non-mammals)	https://www.ncbi.nlm.nih.gov/pubmed/26501309
54	Tisler 2016	Hazard identification and risk characterization of bisphenols A, F and AF to aquatic organisms	Partially reliable in vivo (non-mammals)	https://www.ncbi.nlm.nih.gov/pubmed/26957022
55	Feng 2012	Bisphenol AF may cause testosterone reduction by directly affecting testis function in adult male rats	Reliable in vivo (mammals)	https://www.ncbi.nlm.nih.gov/pubmed/22504055
56	Furr 2014	A Short-term In Vivo Screen Using Fetal Testosterone Production, a Key Event in the Phthalate Adverse Outcome Pathway, to Predict Disruption of Sexual Differentiation	Reliable in vivo (mammals)	https://www.ncbi.nlm.nih.gov/pubmed/24798384
57	Gong 2017	Effects of maternal exposure to bisphenol AF on emotional behaviors in adolescent mice offspring	Reliable in vivo (mammals)	https://www.ncbi.nlm.nih.gov/pubmed/28846969
58	Li 2016	Gestational and lactational exposure to bisphenol AF in maternal rats increases testosterone levels in 23-day-old male offspring	Partially reliable in vivo (mammals)	https://www.ncbi.nlm.nih.gov/pubmed/27567155
59	Tucker 2018	Evaluation of Prenatal Exposure to Bisphenol Analogues on Development and Long-Term Health of the Mammary Gland in Female Mice	Reliable in vivo (mammals)	https://www.ncbi.nlm.nih.gov/pubmed/30102602
60	Umano 2012	Endocrine-mediated effects of 4,4 '-(hexafluoroisopropylidene) diphenol in SD rats, based on a subacute oral toxicity study	Reliable in vivo (mammals)	https://www.ncbi.nlm.nih.gov/pubmed/21713527
61	Yamasaki 2003	Immature rat uterotrophic assay of 18 chemicals and Hershberger assay of 30 chemicals	Reliable in vivo (mammals)	https://www.ncbi.nlm.nih.gov/pubmed/12504345
62	Yamasaki 2003b	Comparison of the reporter gene assay for ER-alpha antagonists with the immature rat uterotrophic assay of 10 chemicals	Partially reliable in vivo (mammals); Reliable in vitro	https://www.ncbi.nlm.nih.gov/pubmed/12765246
63	Conley 2016	A Demonstration of the Uncertainty in Predicting the Estrogenic Activity of Individual Chemicals and Mixtures From an In Vitro Estrogen Receptor Transcriptional Activation Assay (T47D-KBluc) to the In Vivo Uterotrophic Assay Using Oral Exposure	Reliable in vivo (mammals); Reliable in vitro	https://www.ncbi.nlm.nih.gov/pubmed/27473340
64	Kitamura 2005	Comparative study of the endocrine-disrupting activity of bisphenol A and 19 related compounds	Not reliable in vitro	https://www.ncbi.nlm.nih.gov/pubmed/15635150
65	Cano-Nicolau 2016	Estrogenic Effects of Several BPA Analogs in the Developing Zebrafish Brain	Reliable in vivo (non-mammals); Reliable in vitro	https://www.ncbi.nlm.nih.gov/pubmed/27047331
66	Catron 2018	Host developmental toxicity of BPA and BPA alternatives is inversely related to microbiota disruption in zebrafish	Reliable in vivo (non-mammals)	https://www.ncbi.nlm.nih.gov/pubmed/30321396
67	Shi 2015	Long-term effects of Bisphenol AF (BPAF) on hormonal balance and genes of hypothalamus-pituitary-gonad axis and liver of zebrafish (Danio rerio), and the impact on offspring	Reliable in vivo (non-mammals)	https://www.ncbi.nlm.nih.gov/pubmed/25723718
68	Yang 2016	Exposure to Bisphenol AF disrupts sex hormone levels and vitellogenin expression in zebrafish	Reliable in vivo (non-mammals)	https://www.ncbi.nlm.nih.gov/pubmed/25213402
69	Kwon 2016	Thyroid endocrine disruption in male zebrafish following exposure to binary mixture of bisphenol AF and sulfamethoxazole	Reliable in vivo (non-mammals)	https://www.sciencedirect.com/science/article/pii/S1382668916302824
70	Duan 2018	Association of urinary concentrations of bisphenols with type 2 diabetes mellitus: A case-control study	Epidemiological	https://www.ncbi.nlm.nih.gov/pubmed/30408859
71	Kolatorova 2018	Exposure to bisphenols and parabens during pregnancy and relations to steroid changes	Epidemiological	https://www.ncbi.nlm.nih.gov/pubmed/29433019
72	Zhuang 2014	Atomic insights into distinct hormonal activities of Bisphenol A analogues toward PPARgamma and ERalpha receptors	In silico	https://pubs.acs.org/doi/abs/10.1021/tx500232b
73	Marotta 2019	Human exposure to bisphenol AF and diethylhexylphthalate increases susceptibility to develop differentiated thyroid cancer in patients with thyroid nodules	Epidemiological	https://www.ncbi.nlm.nih.gov/pubmed/30609493
74	Song 2019	Serum concentrations of bisphenol A and its alternatives in elderly population living around e-waste recycling facilities in China: Associations with fasting blood glucose	Epidemiological	https://www.ncbi.nlm.nih.gov/pubmed/30597781
75	Usman 2019	Computational study suggesting reconsideration of BPA analogues based on their endocrine disrupting potential estimated by binding affinities to nuclear receptors	In silico	https://www.sciencedirect.com/science/article/pii/S0147651318313691
76	Yang 2016_embase	Predicting anti-androgenic activity of bisphenols using molecular docking and quantitative structure-activity relationships	In silico	https://www.sciencedirect.com/science/article/pii/S0045653516310803
77	Haggard 2018	Transcriptomic and phenotypic profiling in developing zebrafish exposed to thyroid hormone receptor agonists	Reliable in vivo (non-mammals)	https://www.ncbi.nlm.nih.gov/pubmed/29458080
78	Kojima 2019	Profiling of bisphenol A and eight its analogues on transcriptional activity via human nuclear receptors	Reliable in vitro	https://www.sciencedirect.com/science/article/pii/S0300483X18304141
79	Lee 2013_embase	Genotoxic potentials and related mechanisms of bisphenol A and other bisphenol compounds: A comparison study employing chicken DT40	Reliable in vitro	https://www.ncbi.nlm.nih.gov/pubmed/23791112
80	Lei 2019	Bisphenol AF exerts estrogenic activity in MCF-7cells through activation of Erk and PI3K/Akt signals via GPER signaling pathway	Reliable in vitro	https://www.ncbi.nlm.nih.gov/pubmed/30590302
81	van Leeuwen 2018	BPA, BADGE and analogues: A new multi-analyte LC-ESI-MS/MS method for their determination and their in vitro (anti)estrogenic and (anti)androgenic properties	Reliable in vitro	https://www.ncbi.nlm.nih.gov/pubmed/30640007
82	Arancio 2018	Bisphenol A, Bisphenol AF, di-n-butyl phthalate, and 17β-estradiol have shared and unique dose-dependent effects on early embryo cleavage divisions and development in Xenopus laevis	Reliable in vivo (non-mammals)	https://www.ncbi.nlm.nih.gov/pubmed/30579998
83	Jones 2018	Use of a Mouse Model of Experimentally Induced Endometriosis to Evaluate and Compare the Effects of Bisphenol A and Bisphenol AF Exposure	Reliable in vivo (mammals)	https://www.ncbi.nlm.nih.gov/pubmed/30675821
84	Meng 2019	Effects of perinatal exposure to BPA, BPF and BPAF on liver function in male mouse offspring involving in oxidative damage and metabolic disorder	Reliable in vivo (mammals)	https://www.ncbi.nlm.nih.gov/pubmed/30823348
85	Meng 2019b	1H NMR-based serum metabolomics analysis of the age-related metabolic effects of perinatal exposure to BPA, BPS, BPF, and BPAF in female mice offspring	Reliable in vivo (mammals)	https://www.ncbi.nlm.nih.gov/pubmed/30613871
86	Akahori 2008	Relationship between the results of in vitro receptor binding assay to human estrogen receptor a and in vivo uterotrophic assay: Comparative study with 65 selected chemicals	Reliable in vivo (mammals)	https://pubmed.ncbi.nlm.nih.gov/17904329/
87	ToxCast ER model		ToxCast
88	Anon 2011		Reliable in vivo (mammals)	https://echa.europa.eu/es/registration-dossier/-/registered-dossier/23236/7/6/1	ECHA website december 2020

## Sheet: Classification
ID	Reference	Title	Reliability	*Repeated studies
		EPIDEMIOLOGICAL
70	Duan 2018	Association of urinary concentrations of bisphenols with type 2 diabetes mellitus: A case-control study	Epidemiological
71	Kolatorova 2018	Exposure to bisphenols and parabens during pregnancy and relations to steroid changes	Epidemiological
73	Marotta 2019	Human exposure to bisphenol AF and diethylhexylphthalate increases susceptibility to develop differentiated thyroid cancer in patients with thyroid nodules	Epidemiological
74	Song 2019	Serum concentrations of bisphenol A and its alternatives in elderly population living around e-waste recycling facilities in China: Associations with fasting blood glucose	Epidemiological
		IN SILICO
49	Sharma 2018	In silico molecular interaction of bisphenol analogues with human nuclear receptors reveals their stronger affinity vs. classical bisphenol A	In silico
72	Zhuang 2014	Atomic insights into distinct hormonal activities of Bisphenol A analogues toward PPARgamma and ERalpha receptors	In silico
75	Usman 2019	Computational study suggesting reconsideration of BPA analogues based on their endocrine disrupting potential estimated by binding affinities to nuclear receptors	In silico
76	Yang 2016_embase	Predicting anti-androgenic activity of bisphenols using molecular docking and quantitative structure-activity relationships	In silico
51	Mu 2018	Developmental Effects and Estrogenicity of Bisphenol A Alternatives in a Zebrafish Embryo Model	In silico
45	Yamaguchi 2015	In vivo and in silico analyses of estrogenic potential of bisphenol analogs in medaka (Oryzias latipes) and common carp (Cyprinus carpio)	In silico
		IN VITRO
1	Cao 2017	Bisphenol AF and Bisphenol B Exert Higher Estrogenic Effects than Bisphenol A via G Protein-Coupled Estrogen Receptor Pathway	Reliable in vitro
2	Ding 2017	Bisphenol AF negatively affects oocyte maturation of mouse in vitro through increasing oxidative stress and DNA damage	Reliable in vitro
3	Donoghue 2017	Differential Activation of a Mouse Estrogen Receptor beta Isoform (mER beta 2) with Endocrine-Disrupting Chemicals (EDCs)	Reliable in vitro
4	Feng 2016	Effects of bisphenol analogues on steroidogenic gene expression and hormone synthesis in H295R cells	Reliable in vitro
5	Feng 2018	Mechanism of bisphenol AF-induced progesterone inhibition in human chorionic gonadotrophin-stimulated mouse Leydig tumor cell line (mLTC-1) cells	Reliable in vitro
7	Lee 2018	Effects of bisphenol analogs on thyroid endocrine system and possible interaction with 17 beta-estradiol using GH3 cells	Reliable in vitro
8	Lei 2015	In Vitro Profiling of Toxicity and Endocrine Disrupting Effects of Bisphenol Analogues by Employing MCF-7 Cells and Two-Hybrid Yeast Bioassay	Reliable in vitro
9	Li 2014	Bisphenol AF-induced endogenous transcription is mediated by ERalpha and ERK1/2 activation in human breast cancer cells	Reliable in vitro
10	Li 2015	Bisphenol AF stimulates transcription and secretion of C-X-C chemokine ligand 12 to promote proliferation of cultured T47D breast cancer cells	Reliable in vitro
11	Li 2012	Differential Estrogenic Actions of Endocrine-Disrupting Chemicals Bisphenol A, Bisphenol AF, and Zearalenone through Estrogen Receptor alpha and beta in Vitro	Reliable in vitro
12	Li 2013	Endocrine-Disrupting Chemicals (EDCs): In Vitro Mechanism of Estrogenic Activation and Differential Effects on ER Target Genes	Reliable in vitro
13	Li 2018	Differential in Vitro Biological Action, Coregulator Interactions, and Molecular Dynamic Analysis of Bisphenol A (BPA), BPAF, and BPS Ligand-ERalpha Complexes	Reliable in vitro
15	Mesnage 2017	Transcriptome Profiling Reveals Bisphenol A Alternatives Activate Estrogen Receptor Alpha in Human Breast Cancer Cells	Reliable in vitro
18	Okazaki 2017	Bisphenol AF as an Inducer of Estrogen Receptor beta (ER beta): Evidence for Anti-estrogenic Effects at Higher Concentrations in Human Breast Cancer Cells	Reliable in vitro
20	Perez 1998	The estrogenicity of bisphenol A-related diphenylalkanes with various substituents at the central carbon and the hydroxy groups	Reliable in vitro
21	Skledar 2019	Endocrine activities and adipogenic effects of bisphenol AF and its main metabolite	Reliable in vitro
23	Li 2013b	Biotransformation of bisphenol AF to its major glucuronide metabolite reduces estrogenic activity	Reliable in vitro
24	Lee 2013	Neurotoxic Effects of Bisphenol AF on Calcium-Induced ROS and MAPKs	Reliable in vitro
25	Chen 2018	Modulation of cytokine/chemokine production in human macrophages by bisphenol A: A comparison to analogues and interactions with genistein	Reliable in vitro
26	Fic 2015	Genome-wide gene expression profiling of low-dose, long-term exposure of human osteosarcoma cells to bisphenol A and its analogs bisphenols AF and S	Reliable in vitro
27	Fic 2013	Mutagenicity and DNA damage of bisphenol A and its structural analogues in HepG2 cells	Reliable in vitro
29	Macczak 2015	Comparative study of the effect of BPA and its selected analogues on hemoglobin oxidation, morphological alterations and hemolytic changes in human erythrocytes	Reliable in vitro
30	Macczak 2017	Bisphenol A, bisphenol S, bisphenol F and bisphenol AF induce different oxidative stress and damage in human red blood cells (in vitro study)	Reliable in vitro
31	Macczak 2017b	The in vitro comparative study of the effect of BPA, BPS, BPF and BPAF on human erythrocyte membrane; perturbations in membrane fluidity, alterations in conformational state and damage to proteins, changes in ATP level and Na+/K+ ATPase and AChE activities	Reliable in vitro
32	Macczak 2016	Eryptosis-inducing activity of bisphenol A and its analogs in human red blood cells (in vitro study)	Reliable in vitro
33	Lei 2018	Low-concentration BPAF- and BPF-induced cell biological effects are mediated by ROS in MCF-7 breast cancer cells	Reliable in vitro
34	Liang 2017	High-Content Analysis Provides Mechanistic Insights into the Testicular Toxicity of Bisphenol A and Selected Analogues in Mouse Spermatogonial Cells	Reliable in vitro
35	Michalowicz 2015	Bisphenol A and its analogs induce morphological and biochemical alterations in human peripheral blood mononuclear cells (in vitro study)	Reliable in vitro
36	Mokra 2015	Bisphenol A and its analogs exhibit different apoptotic potential in peripheral blood mononuclear cells (in vitro study)	Reliable in vitro
37	Mokra 2017	Evaluation of DNA-damaging potential of bisphenol A and its selected analogs in human peripheral blood mononuclear cells (in vitro study)	Reliable in vitro
38	Mokra 2018	Low-concentration exposure to BPA, BPF and BPAF induces oxidative DNA bases lesions in human peripheral blood mononuclear cells	Reliable in vitro
40	Russo 2018	Cytotoxicity of seven bisphenol analogues compared to bisphenol A and relationships with membrane affinity data	Reliable in vitro
41	Svajger 2016	In vitro impact of bisphenols BPA, BPF, BPAF and 17 beta-estradiol (E2) on human monocyte-derived dendritic cell generation, maturation and function	Reliable in vitro
46	Bermudez 2010	Modeling the Interaction of Binary and Ternary Mixtures of Estradiol with Bisphenol A and Bisphenol AF in an In Vitro Estrogen-Mediated Transcriptional Activation Assay (T47D-KBluc)	Reliable in vitro
78	Kojima 2019	Profiling of bisphenol A and eight its analogues on transcriptional activity via human nuclear receptors	Reliable in vitro
79	Lee 2013_embase	Genotoxic potentials and related mechanisms of bisphenol A and other bisphenol compounds: A comparison study employing chicken DT40	Reliable in vitro
80	Lei 2019	Bisphenol AF exerts estrogenic activity in MCF-7cells through activation of Erk and PI3K/Akt signals via GPER signaling pathway	Reliable in vitro
81	van Leeuwen 2018	BPA, BADGE and analogues: A new multi-analyte LC-ESI-MS/MS method for their determination and their in vitro (anti)estrogenic and (anti)androgenic properties	Reliable in vitro
62	Yamasaki 2003b	Comparison of the reporter gene assay for ER-alpha antagonists with the immature rat uterotrophic assay of 10 chemicals	Reliable in vitro
63	Conley 2016	A Demonstration of the Uncertainty in Predicting the Estrogenic Activity of Individual Chemicals and Mixtures From an In Vitro Estrogen Receptor Transcriptional Activation Assay (T47D-KBluc) to the In Vivo Uterotrophic Assay Using Oral Exposure	Reliable in vitro
65	Cano-Nicolau 2016	Estrogenic Effects of Several BPA Analogs in the Developing Zebrafish Brain	Reliable in vitro
86	Akahori 2008	Relationship between the results of in vitro receptor binding assay to human estrogen receptor a and in vivo uterotrophic assay: Comparative study with 65 selected chemicals	Reliable in vitro
52	Song 2014	Assessing developmental toxicity and estrogenic activity of halogenated bisphenol A on zebrafish (Danio rerio)	Partially reliable in vitro
6	Hashimoto 2001	Measurement of estrogenic activity of chemicals for the development of new dental polymers	Partially reliable in vitro
14	Matsushima 2010	Bisphenol AF is a full agonist for the estrogen receptor ERalpha but a highly specific antagonist for Erbeta	Partially reliable in vitro
17	Okazaki 2018	Bisphenol AF as an activator of human estrogen receptor beta 1 (ER beta 1) in breast cancer cell lines	Partially reliable in vitro
19	Perea 2017	Binding of bisphenol A, bisphenol AF, and bisphenol S on the androgen receptor: Coregulator recruitment and stimulation of potential interaction sites	Partially reliable in vitro
22	Teng 2013	Bisphenol A affects androgen receptor function via multiple mechanisms	Partially reliable in vitro
39	Nakano 2015	Comparison of the effects of BPA and BPAF on oocyte spindle assembly and polar body release in mice	Partially reliable in vitro
42	Ruan 2015	Evaluation of the in vitro estrogenicity of emerging bisphenol analogs and their respective estrogenic contributions in municipal sewage sludge in China	Partially reliable in vitro
43	Fic 2014	Estrogenic and androgenic activities of TBBA and TBMEPH, metabolites of novel brominated flame retardants, and selected bisphenols, using the XenoScreen XL YES/YAS assay	Partially reliable in vitro
45	Yamaguchi 2015	In vivo and in silico analyses of estrogenic potential of bisphenol analogs in medaka (Oryzias latipes) and common carp (Cyprinus carpio)	Partially reliable in vitro
47	Huang 2016	Bisphenol analogues differently affect human islet polypeptide amyloid formation	Partially reliable in vitro
16	Nishigori 2012	Highly potent binding and inverse agonist activity of bisphenol A derivatives for retinoid-related orphan nuclear receptor ROR gamma	Not reliable in vitro
28	Ho 2017	Bisphenol A and its analogues disrupt centrosome cycle and microtubule dynamics in prostate cancer	Not reliable in vitro
48	Delfosse 2012	Structural and mechanistic insights into bisphenols action provide guidelines for risk assessment and discovery of bisphenol A substitutes	Not reliable in vitro
64	Kitamura 2005	Comparative study of the endocrine-disrupting activity of bisphenol A and 19 related compounds	Not reliable in vitro
44	Erjavec 2016	Glass fiber-supported TiO2 photocatalyst: Efficient mineralization and removal of toxicity/estrogenicity of bisphenol A and its analogs	Not reliable in vitro
87	ToxCast ER model		ToxCast
		IN VIVO NON-MAMMALS
50	Moreman 2017	Acute Toxicity, Teratogenic, and Estrogenic Effects of Bisphenol A and Its Alternative Replacements Bisphenol S, Bisphenol F, and Bisphenol AF in Zebrafish Embryo-Larvae	Reliable in vivo (non-mammals)
53	Tang 2015	Thyroid Disruption in Zebrafish Larvae by Short-Term Exposure to Bisphenol AF	Reliable in vivo (non-mammals)
66	Catron 2018	Host developmental toxicity of BPA and BPA alternatives is inversely related to microbiota disruption in zebrafish	Reliable in vivo (non-mammals)
67	Shi 2015	Long-term effects of Bisphenol AF (BPAF) on hormonal balance and genes of hypothalamus-pituitary-gonad axis and liver of zebrafish (Danio rerio), and the impact on offspring	Reliable in vivo (non-mammals)
68	Yang 2016	Exposure to Bisphenol AF disrupts sex hormone levels and vitellogenin expression in zebrafish	Reliable in vivo (non-mammals)
69	Kwon 2016	Thyroid endocrine disruption in male zebrafish following exposure to binary mixture of bisphenol AF and sulfamethoxazole	Reliable in vivo (non-mammals)
77	Haggard 2018	Transcriptomic and phenotypic profiling in developing zebrafish exposed to thyroid hormone receptor agonists	Reliable in vivo (non-mammals)
82	Arancio 2018	Bisphenol A, Bisphenol AF, di-n-butyl phthalate, and 17β-estradiol have shared and unique dose-dependent effects on early embryo cleavage divisions and development in Xenopus laevis	Reliable in vivo (non-mammals)
65	Cano-Nicolau 2016	Estrogenic Effects of Several BPA Analogs in the Developing Zebrafish Brain	Reliable in vivo (non-mammals)
51	Mu 2018	Developmental Effects and Estrogenicity of Bisphenol A Alternatives in a Zebrafish Embryo Model	Partially reliable in vivo (non-mammals)
54	Tisler 2016	Hazard identification and risk characterization of bisphenols A, F and AF to aquatic organisms	Partially reliable in vivo (non-mammals)
52	Song 2014	Assessing developmental toxicity and estrogenic activity of halogenated bisphenol A on zebrafish (Danio rerio)	Partially reliable in vivo (non-mammals)
44	Erjavec 2016	Glass fiber-supported TiO2 photocatalyst: Efficient mineralization and removal of toxicity/estrogenicity of bisphenol A and its analogs	Not reliable in vivo (non-mammals)
		IN VIVO MAMMALS
55	Feng 2012	Bisphenol AF may cause testosterone reduction by directly affecting testis function in adult male rats	Reliable in vivo (mammals)
56	Furr 2014	A Short-term In Vivo Screen Using Fetal Testosterone Production, a Key Event in the Phthalate Adverse Outcome Pathway, to Predict Disruption of Sexual Differentiation	Reliable in vivo (mammals)
57	Gong 2017	Effects of maternal exposure to bisphenol AF on emotional behaviors in adolescent mice offspring	Reliable in vivo (mammals)
59	Tucker 2018	Evaluation of Prenatal Exposure to Bisphenol Analogues on Development and Long-Term Health of the Mammary Gland in Female Mice	Reliable in vivo (mammals)
60	Umano 2012	Endocrine-mediated effects of 4,4 '-(hexafluoroisopropylidene) diphenol in SD rats, based on a subacute oral toxicity study	Reliable in vivo (mammals)
61	Yamasaki 2003	Immature rat uterotrophic assay of 18 chemicals and Hershberger assay of 30 chemicals	Reliable in vivo (mammals)
83	Jones 2018	Use of a Mouse Model of Experimentally Induced Endometriosis to Evaluate and Compare the Effects of Bisphenol A and Bisphenol AF Exposure	Reliable in vivo (mammals)
84	Meng 2019	Effects of perinatal exposure to BPA, BPF and BPAF on liver function in male mouse offspring involving in oxidative damage and metabolic disorder	Reliable in vivo (mammals)
85	Meng 2019b	1H NMR-based serum metabolomics analysis of the age-related metabolic effects of perinatal exposure to BPA, BPS, BPF, and BPAF in female mice offspring	Reliable in vivo (mammals)
86	Akahori 2008	Relationship between the results of in vitro receptor binding assay to human estrogen receptor a and in vivo uterotrophic assay: Comparative study with 65 selected chemicals	Reliable in vivo (mammals)
63	Conley 2016	A Demonstration of the Uncertainty in Predicting the Estrogenic Activity of Individual Chemicals and Mixtures From an In Vitro Estrogen Receptor Transcriptional Activation Assay (T47D-KBluc) to the In Vivo Uterotrophic Assay Using Oral Exposure	Reliable in vivo (mammals)
88	Anon 2011		Reliable in vivo (mammals)	ECHA website december 2020
58	Li 2016	Gestational and lactational exposure to bisphenol AF in maternal rats increases testosterone levels in 23-day-old male offspring	Partially reliable in vivo (mammals)
62	Yamasaki 2003b	Comparison of the reporter gene assay for ER-alpha antagonists with the immature rat uterotrophic assay of 10 chemicals	Partially reliable in vivo (mammals)
