# Supplementary material for: Assessment of the endocrine disrupting properties of bisphenol AF: a case study applying the European regulatory criteria and guidance
Source: Environ Health. 2021 Apr 24;20:48. doi: 10.1186/s12940-021-00731-0 (PMC8070297; doi:10.1186/s12940-021-00731-0)
Supplement: Supplementary file 3 — Additional file 3. Lines of Evidence. [file 12940_2021_731_MOESM3_ESM.xlsx]

## Sheet: Adversity mammalian
Study ID	Grouping	Lines of evidence	Species	Exposure duration	Route of exposure	Doses tested (mg/kg/day)	Lowest effect dose (mg/kg/day)	Observed effects (positive and negative)	Assessment	Reliability	Assessment of each line of evidence	Assessment of the integrated line of evidence	Modality
Integrated line of evidence for adversity
60	EATS mediated parameters	Estrous cycling (adult exposure)	Rat, Crj:CD	28d adult	oral	10-100	30	Irregular estrous cycles* with no significant prolonged diestrous stage	Irregular estrous cycles in 1/10 and 3/10 rats at the two highest doses in an OECD (TG 407) study rated as reliable	Reliable	Strong: three reliable studies in mice and rats show estrous detention and irregular estrous cycles.	Strong: alterations in estrous cycling; mammary gland, ovaries, testis and seminal vesicles histopathology; prostate, epididymis and seminal vesicles weight. Moderate: alterations in mammary gland histopathology and ovary weight. Weak: testis weight decrease.	E, A, S
83			MiceO, C57BL/6-Tg (UBC-GFP) 30Scha/J (GFP)	6w adult	oral	3, 9, 90	90	Estrous cycling detention* with prolonged of metestrus/estrus stage	Estrous cycling detention* (persistece in metestrus or estrus) at the highest dose with no significant estrous cycling alteration at lower doses in a mice study rated as reliable	Reliable
88			Rat, SD	55d adult	oral	https://echa.europa.eu/es/registration-dossier/-/registered-dossier/23236/7/6/1	300	Continuous anestrus and extended estrous observed in females at the highest dose.	Study conducted according to OECD TG 422	Reliable
59		Estrous cycling (developmental exposure)	MiceP, CD-1	8d gestational	oral	0.05-5	-	No significant effect in estrous cyclicity: no significant trend to estrous and proestrous time decrease and diestrous time increase	No significant trend of estrous and proestrous time decrease, and diestrous time increase in a study rated as reliable	Reliable	No evidence for effect: one reliable study in mice shows no significant trend to estrous and proestrous time decrease and diestrous time increase and no effect in time to first estrous		-
59			MiceP, CD-1	8d gestational	oral	0.05-5	-	No effect in time to first estrus	No effect in 10 mice/group in a study rated as reliable	Reliable
88		Uterus weight (pregnant)	RatP, SD	55d gestational	oral		-	No effect observed on uterus weight in pregnant females exposed as adults	Study conducted according to OECD TG 422	Reliable	No evidence for effect: one reliable study conducted according to guideline shows no effects on uterus weight in pregnant adult females.
88		Uterus histopathology (pregnant)	RatP, SD	55d gestational	oral		-	No effect observed on uterus histopathology in pregnant females exposed as adults	Study conducted according to OECD TG 423	Reliable	No evidence for effect: one reliable study conducted according to guideline shows no effects on uterus hitopathology in pregnant adult females.
59		Vaginal opening	MiceP, CD-1	8d gestational	oral	0.05-5	-	No effect in vaginal opening age	No effect in 10 mice/group in a study rated as reliable	Reliable	No evidence for effect: one reliable study in mice shows no effects on age at vaginal opening.		E, A, S
88		Vagina histopathology	Rat, SD	55d adult	oral		-	No effect observed on vagina histopathology in females exposed as adults	Study conducted according to OECD TG 422	Reliable	No evidence for effect: one reliable study conducted according to guideline shows no effects on vagina hitopathology in adult females.
59		Mammary gland histopathology (female, developmental exposure)	MiceP, CD-1	8d gestational	oral	0.05-5	5	Incidence of female mammary gland lesions at 14 (but not 3 and 8) months age: ductal squamous metaplasia* (1/14, 2/18, 7/22). No significant incidence: lymphoplasmacytic perivascular inflammation (7/14, 7/18, 5/22), mixed cell inflammation (1/14, 2/18, 8/22), lobuloalveolar hyperplasia (1/18, 5/22), cyst (3/22), lipoma (1/22), neutrophilic inflammation (1/22), not specified inflammation (1/22), k…	Mammary gland lesions in mice (up to 7/14, 7/18 and 8/22) at all doses in a study rated as reliable	Reliable	Strong: one reliable study shows accelerated pubertal mammary gland development and late mammary gland lesions in offspring of female mice after fetal exposure.
59			MiceP, CD-1	8d gestational	oral	0.05-5	0.5	Accelerated mammary gland development* evident during early puberty and persisted into adulthood: increase of longitudinal growth, branching density, sum of intersections, dose dependent increase of terminal end buds counts and terminal end buds length. No significant effect in mammary epithelial area	Accelerated mammary gland development evidenced by several parameters in some cases dose dependent in a blinded mice study rated as reliable.	Reliable
59			MiceP, CD-1	8d gestational	oral	0.05-5	0.05	Increase of pubertal mammary gland development scores*: advanced glandular development evident during early puberty and persisted into adulthood	Advanced glandular development by quantitative scores in a blinded mice study rated as reliable	Reliable
60		Mammary gland histopathology (female, adult exposure)	Rat, Crj:CD	28d adult	oral	10-100	-	No effect in female mammary gland histopathology	No effect observed in any rat at the highest dose but rats from the two lowest doses not examined. OECD study (TG 407) rated as reliable	Reliable	Moderate: one reliable study conducted according to guideline shows no effects in exposed female rats, another reliable study conducted according to guideline shows minimal mammary gland hyperplasia. Differences between studies may be due to different doses tested and duration of exposure.		E, A, S
88			Rat, SD	55d adult	oral		300	Minimal glandular hyperplasia obesrved at the highest dose testedmin female rats exposed as adults.	Study conducted according to OECD TG 422	Reliable
60		Mammary gland histopathology (male, adult exposure)	Rat, Crj:CD	28d adult	oral	10-100	-	No significant incidence of male mammary gland atrophy	Mammary gland atrophy in 3/10 rats at the highest dose and no incidence at the lowest doses. OECD (TG 407) study rated as reliable	Reliable	Moderate: one reliable study conducted according to guideline shows no significant incidence of male mammary gland atrophy in rats, another reliable study conducted according to guideline shows dose-dependant histopathological changes in the male mammary gland. Differences between studies may be due to different doses tested and duration of exposure.		-
88			Rat, SD	55d adult	oral		300	Tubuloalveolar differentiation observed at all doses but statistically significant only at highest dose.	Study conducted according to OECD TG 422	Reliable
83		Ovary histopathology (adult exposure)	MiceO, C57BL/6-Tg (UBC-GFP) 30Scha/J (GFP)	6w adult	oral	3, 9, 90	90	Ovaries histopathology alteration*: secondary follicles and corpora lutea decrease (90), number of dead or atreticfollicles increase (3, 30, 90). No significant effects in primordial follicle, primary follicle, orovulatory and antral follicle counts		Reliable	Strong: one reliable study conducted according to guideline shows ovarian cysts in female rats exposed as adults. Another study in mice shows ovaries histopathology alteration.		E, A, S
88			Rat, SD	55d adult	oral		300	Ovary cysts observed at highest dose tested.	Study conducted according to OECD TG 422	Reliable
60		Testis histopathology (adult exposure)	Rat, Crj:CD	28d adult	oral	10-100	100	Increase incidence of atrophy of testicular Leydig cells*	Atrophy of testicular Leydig cells in 5/10 rats at the highest dose in a OECD (TG 407) study rated as reliable	Reliable	Strong: two reliable studies in rats conducted according to guideline show atrophy of testicular leydig cells.		E, A, S
88			Rat, SD	55d adult	oral		300	Leydig cell atrophy.	Study conducted according to OECD TG 422	Reliable
55		Testis weight (adult exposure)	Rat, SD	14d adult	oral	2-200	200	Relative testis weight increase* but no effect in absolute weight, note: body weights were also decreased	Relative rats testis weight increased at the highest dose in a study rated as reliable, but decrease in body weight also observed.	Reliable	Weak: one reliable study according to guideline shows reduced absolute and relative testis weight. Another relaible study reports increased relative testis weight but not effect in absolute weight, however, body weights were also decreased in this study.		E, A, S
88			Rat, SD	55d adult	oral		300	Reduced absolute and relative testis wt, but only statistically significant for absolute weight.	Study conducted according to OECD TG 422	Reliable
58		Testis weight (developmental exposure)	RatP, SD	17d gestational 17d post-natal	oral	100	90	No effect in testis absolute and relative weight. Note: only one dose tested.	No effect in 30 rats/group after gestational, lactational, gestational+lactational exposure in a study rated as partially reliable	Partially reliable	No evidence for effect: one study of partial reliability shows no effects on testis weight after gestational and lactational exposure.		-
83		Ovary weight (adult exposure)	MiceO, C57BL/6-Tg (UBC-GFP) 30Scha/J (GFP)	6w adult	oral	3, 9, 90	90	Ovaries weight decrease* at the highest dose	Ovaries weight decrease at the highest dose in mice in a study rated as reliable	Reliable	Moderate: one reliable study conducted according to guideline shows no effects on ovary weight in adult females, another study in mice shows ovaries weight decrease at the highest dose.		-
88			Rat, SD	55d adult	oral		-	No effect observed on ovary weight in females exposed as adults	Study conducted according to OECD TG 422	Reliable
60		Prostate weight	Rat, Crj:CD	28d adult	oral	10-100	100	Prostate and ventral prostate absolute weight decrease*, a trend for but no significant reduction of relative weight.	Prostate absolute weight decrease at the highest dose with reduction trend in the relative weight in a OECD (TG 407) study rated as reliable	Reliable	Strong: one reliable study conducted according to guideline shows decreased absolute prostate weight and trend of decrease in the relative weight.		E, A, S
58		Epididymis weight (developmental exposure)	RatPSD	17d gestational 17d post-natal	oral	100	-	No effect in epididymis absolute or relative weight. Note: only one dose tested.	No effect in 30 rats/group after gestational, lactational or gestational+lactational exposure in a study rated as partially reliable	Partially reliable	No evidence for effect: one reliable study in mice and one partially reliable study in rats show no effects in epididymis weight and epididymis white adipose tissue weight, respectively.		E, A, S
84			MiceP, ICR	13d gestational 21d post-natal	oral	0.1	-	No effect in offspring epididymal white adipose tissue weight.	No effect in offspring epididymis white adipose tissue weight (6 mice/group) in a study rated as reliable	Reliable
88		Epididymis weight (adult exposure)	Rat, SD	55d adult	oral		300	Reduced absolute and relative epididymis weight in exposed P0 males.	Study conducted according to OECD TG 422	Reliable	Strong: one reliable study conducted according to guideline shows reduced epididymis weight after adult exposure.
60		Seminal vesicles weight	Rat, Crj:CD	28d adult	oral	10-100	100	Seminal vesicles absolute weight decrease* with non-significant trend of decrease in the relative weight.	Seminal vesicles absolute weight decrease at the highest dose with reduction trend in the relative weight, in a OECD (TG 407) study rated as reliable	Reliable	Strong: one reliable study in rats conducted according to guideline shows seminal vesicles absolute weight decrease at the highest dose and trend of decrease in the relative weight.		E, A, S
88		Seminal vesicles histopathology	Rat, SD	55d adult	oral		100	Reduced secretory content as indicated by smaller organ size.	Study conducted according to OECD TG 422	Reliable	Strong: one guideline study show effect in seminal vesicles histopathology
60		Sperm morphology	Rat, Crj:CD	28d adult	oral	10-100	100	No effect in spermatology: cauda epididymides sperm count and sperm morphology	No effect in 10 rats/group in spermatology in a OECD (TG 407) study rated as reliable	Reliable	No evidence for effect: one reliable study in rats conducted according to guideline shows no effects in sperm count or morphology.		-
60		Thyroid weight (males and females)	Rat, Crj:CD	-	oral	10-100	-	No effect observed on thyroid weight in males and female rats	No effect observed on thyroid weight in an OECD (TG 407) study rated as reliable	Reliable	No evidence for effect: two reliable guideline studies in rats show no effects on thyroid weight in adult males.
88			Rat, SD	55d adult	oral		-	No effect observed on thyroid weight in males exposed as adults	Study conducted according to OECD TG 422	Reliable			-
60	Parameters sensitive to but not diagnostic of EATS	Brain weight (males and females)	Rat, Crj:CD	28d adult	oral	10-100	30	Brain relative weight increase* in male and female with no effects in absolute weight	Brain relative weight increase* at the two highest doses in males and females in a OECD (TG 407) study rated as reliable	Reliable	Strong: two reliable studies in rats conducted according to guideline show increased realtive brain weight in both male and female adult rats.	Strong: alterations in brain and adrenals weight; adrenals (males) and pituitary gland histopathology; reduced fertility and developmental neurotoxicity effects. Weak: adrenals histopathology alteration (females).	N
88			Rat, SD	55d adult	oral		30	Brain relative weight increase in males (at 300 mg/kg bw/day) and females (at 30 mg/kg bw/day)	Study conducted according to OECD TG 422	Reliable
60		Adrenals weight (males)	Rat, Crj:CD	28d adult	oral	10-100	100	Adrenals relative weight increase* and no significant absolute weight increase	Adrenals relative weight increase at the highest dose with incensement trend in the absolute weight. OECD (TG 407) study rated as reliable	Reliable	Strong: two reliable studies in rats conducted according to guideline show increased relative adrenal weight in adult males.		N
88			Rat, SD	55d adult	oral		300	Elevated absolute and relative adrenals weight, stat sig for relative weight	Study conducted according to OECD TG 422	Reliable
60		Adrenals weight (females)	Rat, Crj:CD	-	oral	10-100	-	No effect observed on adrenals weight in female rats	No effect observed on adrenals weight in an OECD (TG 407) study rated as reliable	Reliable	No evidence for effect: two reliable guideline studies in rats show no effects on adrenal weight in adult females.
88			Rat, SD	55d adult	oral		-	No effect on absolute or relative adrenals weight	Study conducted according to OECD TG 422	Reliable			-
60		Adrenals histopathology (males)	Rat, Crj:CD	28d adult	oral	10-100	10-100 (100)	Incidence of adrenal gland hypertrophy of zona fasciculata*	Adrenal gland hypertrophy of zona fasciculata in 8/10 rats at the highest dose, 1/10 at the lowest dose, in a OECD (TG 407) study rated as reliable	Reliable	Strong: two reliable studies in rats conducted according to guideline show histopathological changes in the adrenals in male rats.		N
88			Rat, SD	55d adult	oral		100	Cortical vacuolation significantly less prevalent. May be a spurious finding but effect of treatment on the adrenal cortex cannot be excluded.	Study conducted according to OECD TG 422	Reliable
60		Adrenals histopathology (females)	Rat, Crj:CD	28d adult	oral	10-100	10-100	Incidence of adrenal gland hypertrophy of zona fasciculata	Adrenal gland hypertrophy of zona fasciculata in 1/10, 1/10 and 2/10 rats at the lowest, medium and highest doses respectively, in a OECD (TG 407) study rated as reliable	Reliable	Weak: two reliable studies in rats conducted according to guidelines show adrenal gland hypertrophy of zona fasciculata and no effects on adrenal histopathology, respectively, in adult females.
88			Rat, SD	55d adult	oral		-	No effect on adrenals histopathology	Study conducted according to OECD TG 422	Reliable			-
60		Pituitary gland histopathology (males)	Rat, Crj:CD	28d adult	oral	10-100	100	Low incidence of pituitary gland alterations: atrophy of basophilic cells (1/10) at the highest dose with no incidence at lower doses	Atrophy of basophilic cells at the highest dose in 1/10 rats in a OECD (TG 407) study rated as reliable	Reliable	Strong: two reliable studies in rats conducted according to guideline show histopathological changes in the pituitary glands in male rats.		N
88			Rat, SD	55d adult	oral		300	Reduced vacuolation of pars anterior cells	Study conducted according to OECD TG 422	Reliable
60		Pituitary gland histopathology (females)	Rat, Crj:CD	28d adult	oral	10-100	-	No effect (highest dose) or not examined (medium, lowest doses) on pituitary gland alterations	No pituitary gland alterations in rats in a OECD (TG 407) study rated as reliable	Reliable	No evidence for effect: two reliable studies in rats conducted according to guideline show no effects on pituitary gland histopathology in adult females.
88			Rat, SD	55d adult	oral		-	No effect on pituitary gland histopathology	Study conducted according to OECD TG 422	Reliable			-
88		Fertility	Rat, SD	55d adult	oral		30	Infertility in males at 300 mg/kg/day and reduced fertility at 100 and 30 mg/kg/day	Study conducted according to OECD TG 422	Reliable	Strong: one reliable study in rats conducted according to guideline shows decreased fertility in male rats exposed in adulthood.		N
88		Time to mating (males and females)	Rat, SD	55d adult	oral		-	No effect on time to mating in either males or females.	Study conducted according to OECD TG 422	Reliable	No evidence for effect: one reliable study in rats conducted according to guideline shows no effects on time to mating in males or females exposed as adults.		-
88		Gestation Length	RatP, SD	55d gestational	oral		-	No effect on gestation length.	Study conducted according to OECD TG 422	Reliable	No evidence for effect: one reliable study in rats conducted according to guideline shows no effects on gestation length.		-
58		Sex ratio	RatP, SD	17d gestational	oral	100	-	No effect in sex ratio. Note: only one dose tested.	No effect in sex ratio (22 treated rats) in a study rated as reliable. Note: only one dose tested.	Partially reliable	No evidence for effect: one partially reliable study shows no effect in rat sex ratio but only one dose tested		-
56		Litter size	RatP, CR	5d gestational	oral	750	-	No effect in litter size. Note: very few animals/dose group.	No effect in litter size (3 rats/dose) in a study rated as reliable	Reliable	No evidence for effect: three reliable studies (including one conducted according to guideline) and one partially reliable study show no effects in litter size at different doses and exposure times.		-
58			RatP, SD	17d gestational	oral	100	-	No effect in litter size. Note: only one dose tested.	No effect in litter size (22 treated rats) in a study rated as reliable. Note: only one dose tested.	Partially reliable
84			MiceP, ICR	13d gestational 21d post-natal	oral	0.1	-	No effect in litter size and birth date	No effect in litter size and birth date (6 mice/group) in a study rated as reliable	Reliable
88			RatP, SD	55d gestational	oral		-	No effect on litter size.	Study conducted according to OECD TG 422	Reliable
56		Litter viability	RatP, CR	5d gestational	oral	750	-	No effect in fetal viability. Note: very few animals/dose group.	No effect in fetal viability (3 rats/dose) in a study rated as reliable. Note: very few animals/dose group.	Reliable	No evidence for effect: two reliable studies in rats (one conducted according to guideine) show no effects on litter viability.		-
88			RatP, SD	55d gestational	oral		-	No effect on litter viability.	Study conducted according to OECD TG 422	Reliable
58		Litter/pup weight	RatP, SD	17d gestational	oral	100	-	No effect in birth weight. Note: only one dose tested.	No effect in birth weight (22 treated rats) in a study rated as reliable. Note: only one dose tested.	Partially reliable	No evidence for effect: one study of partial relaibility shows no effect in rat birth weight.		-
58		Pup survival index	RatP, SD	17d gestational	oral	100	-	No effect on survival rate. Note: only one dose tested.	No effect in survival rate (22 treated rats) in a study rated as reliable. Note: only one dose tested.	Partially reliable	No evidence for effect: one study of partial relaibility shows no effect in rat survival rate		-
88		Pup development	RatP, SD	55d gestational	oral		-	No effect on pup development.	Study conducted according to OECD TG 422	Reliable Note: study rated as Klimisch 2 for developmental tox	No evidence for effect: one reliable study conducted according to guideline shows no effects on pup development.
57		Developmental neurotoxicity: Behavior	MiceP, ICR	19d gestational	oral	0.4-4	0.4	Decrease of time spent in central zone* in male but no effect in female by open field test and novelty-suppressed feeding test.	Decrease of time spent in central zone in male rats at the two highest doses in a study rated as reliable	Reliable	Strong: one study rated as reliable shows effects on several behavioral endpoints in in adolescent mice offspring after prenatal exposure.		N
57			MiceP, ICR	19d gestational	oral	0.4-4	0.4	Feeding latency increase* (anxiety-like behaviors) in male and decrease* (anxiolytic effects) in female. No effect in total food intake.	Feeding latency increase in male rats at the two highest doses and decrease in female rats at at the medium dose in a study rated as reliable	Reliable
57			MiceP, ICR	19d gestational	oral	0.4-4	0.4	Sucrose preference decrease* in male but no effect in female	Sucrose preference decrease in male rats at the medium dose in a study rated as reliable	Reliable
57			MiceP, ICR	19d gestational	oral	0.4-4	0.4	Increased immobility time* in male but no effect in female by tail suspension test	Increased immobility time in male rats at the two highest doses in a study rated as reliable	Reliable
57			MiceP, ICR	19d gestational	oral	0.4-4	0.4	Impaired novel objects recognition memory formation* in male and female after long-term (24h) but no effects in short term (1.5h)	Impaired novel objects recognition memory formation in male (two highest doses) and female (medium dose) rats after long-term in a study rated as reliable	Reliable
57			MiceP, ICR	19d gestational	oral	0.4-4	0.4	Impaired contextual fear memory formation* in male after short (1.5h) and long-term (24h) but no effect in female	Impaired contextual fear memory formation in male rats at the two highest doses after short and long term in a study rated as reliable	Reliable
57			MiceP, ICR	19d gestational	oral	0.4-4	-	No effect in floating time by forced swimming test	No effect in floating time (8-10 rats/group) in a a study rated as reliable	Reliable
57			MiceP, ICR	19d gestational	oral	0.4-4	-	No effect in recognition index by short term memory test	No effect in recognition index (8-10 rats/group) in a a study rated as reliable	Reliable
57			MiceP, ICR	19d gestational	oral	0.4-4	-	No effect in freezing time by short-term and long-term memory test	No effect in freezing time (8-10 rats/group) in a a study rated as reliable	Reliable
60	Evidence of general toxicity	Heart weight (males)	Rat,Crj:CD	28d adult	oral	10-100	100	Absolute heart weight decrease* with no effect on relative weight	Absolute heart weight decrease in male and female rats at the highest dose in a OECD (TG 407) study rated as reliable	Reliable	Weak: two reliable studies in rats conducted according to guideline show conflicting results regarding effects on heart weight in males.	Strong: alterations in heart (females) and thymus (males) weight; kidney histopathology. Moderate: liver histopathology alteration (males). Weak: alterations in heart, kidney, liver and spleen weight (males); liver histopathology (females) and total cholesterol No evidence for effect: alterations in kidney, liver, spleen and thymus weight (females), liver weight (developmental exposure), kidney h…	0
88			Rat, SD	55d adult	oral		-	No effect on heart weight.	Study conducted according to OECD TG 422	Reliable
60		Heart weight (females)	Rat,Crj:CD	28d adult	oral	10-100	100	Absolute heart weight decrease* with no effect on relative weight	Absolute heart weight decrease in male and female rats at the highest dose in a OECD (TG 407) study rated as reliable	Reliable	Strong: two reliable studies in rats conducted according to guideline show increase of absolute but not relative heart weight in females.		0
88			Rat, SD	55d adult	oral		30	Slight reduction in absolute heart weight.	Study conducted according to OECD TG 422	Reliable
60		Kidney weight (males)	Rat,Crj:CD	28d adult	oral	10-100	100	Relative kidney weight increase* (males) with no effect in absolute weight	Relative kidney weight increase in rats at the highest dose in a OECD (TG 407) study rated as reliable	Reliable	Weak: two reliable studies in rats conducted according to guideline show conflicting results regarding effects on kidney weight in males.		0
88			Rat, SD	55d adult	oral		-	No effect on kidney weight	Study conducted according to OECD TG 422	Reliable
60		Kidney weight (females)			oral	10-100	-	No effect on kidney weight	No effect on kidney weight in an OECD (TG 407) study rated as reliable	Reliable	No evidence for effect: two reliable guideline studies in rats show no effect on kidney weights in females.
88			Rat, SD	55d adult	oral		-	No effect on kidney weight	Study conducted according to OECD TG 422	Reliable			-
60		Liver weight (adult males)	Rat,Crj:CD	28d adult	oral	10-100	100	Absolute liver weight decrease * (males) with no effect in relative weight	Absolute liver weight decrease in rats at the highest dose in a OECD (TG 407) study rated as reliable	Reliable	Weak: two reliable guideline studies in rats show conflicting results regarding effects on liver weight in males.		0
88			Rat, SD	55d adult	oral		300	Elevated relative liver weight.	Study conducted according to OECD TG 422	Reliable
60		Liver weight (adult females)			oral	10-100	-	No effect on liver weight	No effect on kidney weight in an OECD (TG 407) study rated as reliable	Reliable	No evidence for effect: two reliable guideline studies in rats show no effect on liver weight in females.
88			Rat, SD	55d adult	oral		-	No effect on liver weight	Study conducted according to OECD TG 422	Reliable			-
84		Liver weight (developmental exposure)	MiceP, ICR	13d gestational 21d post-natal	oral	0.1	-	No effect in offspring liver weight	No effect in offspring liver weight (6 mice/group) in a study rated as reliable	Reliable	No evidence for effect: one study rated as reliable shows no effects on liver weights in offspring after developmental exposure.		-
60		Spleen weight (males)	Rat,Crj:CD	28d adult	oral	10-100	100	Absolute spleen weight decrease * (males) with no effect in relative weight	Absolute spleen weight decrease in rats at the highest dose in a OECD (TG 407) study rated as reliable	Reliable	Weak: two reliable studies in rats conducted according to guideline show conflicting results regarding effects on spleen weight in males.		0
88			Rat, SD	55d adult	oral		300	Elevated relative spleen weight.	Study conducted according to OECD TG 422	Reliable
60		Spleen weight (females)			oral	10-100	-	No effect on spleen weight	No effect on spleen weight in an OECD (TG 407) study rated as reliable	Reliable	No evidence for effect: two reliable guideline studies in rats show no effect on spleen weights in females.
88			Rat, SD	55d adult	oral		-	No effect on spleen weight	Study conducted according to OECD TG 422	Reliable			-
88		Thymus weight (males)	Rat, SD	55d adult	oral		300	Elevated relative thymus weight.	Study conducted according to OECD TG 422	Reliable	Strong: one relaible guideline study shows an increase of relative thymus weight in males.		0
88		Thymus weight (females)	Rat, SD	55d adult	oral		-	No effect on thymus weight	Study conducted according to OECD TG 422	Reliable	No evidence for effect: one reliable guideline study shows no effects on spleen weights in females.		-
60		Liver histopathology (males)	Rat,Crj:CD	28d adult	oral	10-100	100	Increased incidence of hepatocytic glycogen decrease* in males	Hepatocytic glycogen decrease in 8/10 rats at the highest dose in a OECD (TG 407) study rated as reliable	Reliable	Moderate: two reliable guideline studies in rats show liver histopathology and function alterations in males.		0
88			Rat, SD	55d adult	oral		30	Centrilobular hepatocyte enlargement	Study conducted according to OECD TG 422	Reliable
60		Liver histopathology (females)	Rat,Crj:CD	28d adult	oral	10-100	-	No effect on hepatic glycogen in females	OECD (TG 407) study rated as reliable	Reliable	Weak: two reliable guideline studies in rats show conflicting results regarding effects on liver histopathology in females.		0
88			Rat, SD	55d adult	oral		300	Centrilobular hepatocyte enlargement	Study conducted according to OECD TG 422	Reliable
88		Kidney histopathology (males)	Rat, SD	55d adult	oral		300	Basophillic tubules and tubular dilatation	Study conducted according to OECD TG 422	Reliable	Strong: one relaible guideline study shows basophillic tubules and tubular dilatationin males.		0
88		Kidney histopathology (females)	Rat, SD	55d adult	oral		-	No effects on kidney histopathology	Study conducted according to OECD TG 422	Reliable	No evidence for effect: one reliable guideline study shows no effects on kidney histopathology in females.		-
60		Spleen histopathology (males and females)	Rat,Crj:CD	28d adult	oral	10-100	-	No significative extramedullary hematopoiesis decrease in male and no effects in female	Extramedullary hematopoiesis decrease in 2/10 rats at the highest dose in a OECD (TG 407) study rated as reliable	Reliable	No evidence for effect: one reliable guideline study shows no effects on spleen histopathology in males or females.		-
60		Bone marrow histopathology	Rat,Crj:CD	28d adult	oral	10-100	-	No significative hematopoiesis decrease in male and no effects in female	Hematopoiesis decrease in 4/10 rats at the highest dose in a OECD (TG 407) study rated as reliable	Reliable	No evidence for effect: one reliable guideline study shows no effects on bone marrow histopathology in males or females.		-
60		Gross morphology (males and females)	Rat,Crj:CD	28d adult	oral	10-100	100	Gross morphology alteration*: large intestinal lumen dilatation in male and female	Large intestinal lumen dilatation observed in rats (9/20) at the highest dose in a OECD (TG 407) study rated as reliable	Reliable	Strong: one reliable guideline study shows large intestinal lumen dilatation in male and female rats		0
55		Total cholesterol	Rat, SD	14d adult	oral	2-200	50	Decrease of total cholesterol* in serum (male)	Decrease of total cholesterol in serum in male rats at the two highest doses in a study rated as reliable	Reliable	Weak: one study shows total serum cholesterol decrease in rats and one no effect in mice at lower concentrations		0
84			MiceP, ICR	13d gestational 21d post-natal	oral	0.1	-	No significative effects in total cholesterol and liver triglyceride	No significative effects in total cholesterol and liver triglyceride (6 mice/group) in a study rated as reliable	Reliable
Note: O - Ovariectomized; P - pregnant

## Sheet: Endocrine activity mammalian
Study ID	Grouping	Lines of evidence	Species	Exposure duration	Route of exposure	Doses range (µM)	Lowest effect dose (µM)	Observed effects (positive and negative)	Laura's assessment	Reliability	Assessment of each line of evidence	Assessment of the integrated line of evidence	Modality
Integrated line of evidence for endocrine activity
51	In vitro mechanistic	Estrogen receptor binding-in silico				-	-	ER binding potentials: ERβ2 > ERβ1 > ERα	ER binding by homology modeling, molecular docking, and molecular dynamics simulation	IN SILICO	Strong - estrogen receptor binding: four studies show ER binding/docking	Strong: estrogen receptor binding, estrogen activity, anti-estrogen activity, estrogen dependent cell proliferation, estrogen receptor dependent gene/protein expression; androgen receptor antagonist binding, androgenic activity, anti-androgenic activity; effect on steroidogenesis; thyroid hormone-related gene expression, thyroid hormone receptor binding Moderate: thyroid hormone receptor activity	E
72						-	-	ERα binding/ERα binding affinity	ERα LBD binding free energy simulation/ERα binding affinity by molecular docking simulations	IN SILICO
45						-	-	ERα docking	ERα docking simulations by molecular modelling	IN SILICO
75						-	-	ERα and ERβ medium binding affinity for agonist and antagonist effect	ERα and ERβ medium binding affinity by docking simulations	IN SILICO
62		Estrogen receptor binding and activity	Bacteria, E. coli			-	-	Positive ERα binding	Positive ERα binding in bacteria in a study rated as partially reliable	Partially reliable	Strong-estrogen binding and agonist activity: Estrogen binding and agonistic activity. Estrogen binding: four studies using expressed protein show positive ER binding. Estrogen activity: 20 studies in cell lines and yeast show estrogen activity via ERα or ERβ. Three studies showed no estrogen activity via ERβ in a cell-type dependent manner. Anti-estrogen activity: four studies in cell lines show…		E
14			Virus, Sf9			-	-	Positive ER binding: ERβ > ERα >>> ERRγ	Positive ER binding mainly (ERβ > ERα) in virus in a study rated as partially reliable	Partially reliable
14			Virus, Sf10			-	-	Positive ER binding: ERβ = 3x ERα >>> ERRγ	Positive ER binding mainly (ERβ > ERα) in virus in a study rated as partially reliable	Partially reliable
20			Rat, uterus cytosol			0.00001-10	0.1	Positive ER binding: competitive E2 displacement	Positive ER binding in rat uterus cytosol in a study rated as reliable	Reliable
65			Zebrafish			0.0001-10	?	ER-binding affinity (competitive E2 binding): high binding affinity to ERα but reduced to ERβ1 and ERβ2.	High ERα binding affinity using in vitro expressed protein in a study rated as reliable	Reliable
86			Human	1h		1x10(-11) to 1x 10(-4) M	?	Positive ERα binding	Positive ER binding using recombinant human ERα in a study rated as reliable	Reliable
6			Yeast, Y190	4h		0.1-1000	-	Estrogenic: positive ER activity*	ER activity in yeast in a study rated as reliable	Reliable
42			Yeast, S. cerevisiae	12h		~0.1-10		Estrogenic: positive ER activity*	ER activity in yeast in a study rated as reliable	Reliable
43			Yeast, S. cerevisiae	18h		0.00003-300	?	Estrogenic (ER agonistic)* but not anti-estrogenic (no antagonistic)	ER agonist activity in yeast in a study rated as reliable	Reliable
43			Yeast, S. cerevisiae	18h		0.00003-300	?	Estrogenic: dose dependent estrogenic activity*	Dose dependent estrogenic activity in yeast in a study rated as reliable	Reliable
44			Yeast, S. cerevisiae			CF (?)	?	Estrogenic: positive ER activity*	ER activity in yeast in a study rated as not reliable	Not reliable
81			Yeast, S. cerevisiae	24h		0.00001-1000	?	Estrogenic (ER agonistic) but not anti-estrogenic (no antagonistic)	ER agonistic in yeast in a study rated as reliable	Reliable
8			Yeast			?	?	Estrogenic: dose dependent ERα agonist*	Dose dependent ERα agonist activity in yeast in a study rated as reliable	Reliable
12			Human, HeLa	18h		0.1	0.1	Estrogenic (ERα): ERE-mediated estrogenic activation*	ERα activation in human cells in a study rated as reliable	Reliable
12			Human, HepG2	18h		0.1	0.1	Estrogenic (ERα): ERE-mediated estrogenic activation*	ERα activation in human cells in a study rated as reliable	Reliable
12			Human, HepG2	18h		0.1	0.1	Estrogenic (ERβ): ERE-mediated estrogenic activation*	ERβ activation in human cells in a study rated as reliable	Reliable
13			Human, MCF-7	18h		0.001-1	0.1	Estrogenic: positive ER activity*/Estrogenic: ERα activation	ER activity in human cells in a study rated as reliable/ERα activation in human cells in a study rated as reliable	Reliable
13			Human, BG-1FR	18h		0.001-1	0.001	Estrogenic: dose dependent ER (ERα, ERβ) activity*/Estrogenic: ERα activation	Dose dependent ER (ERα, ERβ) activity in human cells in a study rated as reliable/ERα activation in human cells in a study rated as reliable	Reliable
13			Human, Ishikawa/Erα	18h		0.001-1	0.01	Estrogenic: ERα/ERE-mediated transcriptional activity*/Estrogenic: ERα activation	ERα activity in human cells in a study rated as reliable/ERα activation in human cells in a study rated as reliable	Reliable
13			Human, HepG2	18h		0.001-1	0.01	Estrogenic: ERα/ERE-mediated transcriptional activity*/Estrogenic: ERα and ERβ activation	ERα activity in human cells in a study rated as reliable/ERα and ERβ activation in human cells in a study rated as reliable	Reliable
15			Human, T47D-Kbluc	24h		0.000001-100	0.1	Estrogenic: ERE-mediated estrogenic activation*	ER activity in human cells in a study rated as reliable	Reliable
15			Human, T47D-Kbluc			-	-	Estrogenic: ERE-mediated transcription with ER antagonist* (ICI 182,780) antagonized ER activation	ER activity in human cells in a study rated as reliable	Reliable
48			Human, MCF-7			~0.001-10	?	Estrogenic: partial ER activation	Partial ER activation in human cells in a study rated as not reliable	Not reliable
48			Human, HeLa			~0.001-10	?	Estrogenic: ERα and ERβ activation*	ERα and ERβ activation in human cells in a study rated as not reliable	Not reliable
52			Human, MVLN	48h		0.5, 1, 5, 10	10	Estrogenic: dose dependent ER activity increase*	Dose dependent ER activity in human cells in a study rated as reliable	Reliable
64			Human, MCF-7	24h		0.01-100	0.1	Estrogenic: ER activation*, but not anti-estrogen (data not shown)	ER activation in human cells in a study rated as not reliable	Not reliable
22			Monkey, CV-1	24h		0.00001-100	?	Estrogenic: ERα agonist* but not antagonist activity	ERα agonist activity in monkey cells in a study rated as partially reliable	Partially reliable
11			Human, Ishikawa	18h		0.001-1	0.001	Estrogenic: dose dependent ERα agonist*	Dose dependent ERα agonist activity in human cells in a study rated as reliable	Reliable
11			Human, HeLa	18h		0.001-1	0.1	Estrogenic: dose dependent ERα agonist*	Dose dependent ERα agonist activity in human cells in a study rated as reliable	Reliable
11			Human, HepG2	18h		0.001-1	0.01	Estrogenic: dose dependent ERα agonist*	Dose dependent ERα agonist activity in human cells in a study rated as reliable	Reliable
11			Human, Ishikawa	18h		0.1	0.1	Estrogenic: ERα/ERE-mediated activation via the AF‑2 function of ERα (no via AA, HI, AF1) SRC2 and p300 coactivators of ERα	ERα activity via the AF‑2 function in human cells in a study rated as reliable	Reliable
14			Human, HeLa	24h		0.000001-10	0.01	Estrogenic: dose dependent ERα agonist*	Dose dependent ERα agonist activity in human cells in a study rated as partially reliable	Partially reliable
21			Human, Hela9903	24h		~0.0001-50	?	Estrogenic: dose dependent ERα agonist* but not antagonist activity	Dose dependent ERα agonist activity in human cells in a study rated as reliable	Reliable
62			Human, HeLa	24h		0.0000.1-10	-	Estrogenic: positive ERα agonist activity*	ERα agonist activity in human cells in a study rated as partially reliable	Partially reliable
63			Human, T47D-Kbluc	24h		0.0005-1 (-)	-	Estrogenic: positive ERα agonist activity*	ERα agonist activity in human cells in a study rated as reliable	Reliable
65			Human, U251-MG	24h		1	1	Estrogenic, ERα agonist: significant stimulation of cyp19a1b promoter positive ERα agonist activity* but no ERβ1 and ERβ2 activity	ERα agonist activity in human cells in a study rated as reliable	Reliable
65			Human, U251-MG	24h		1	1	Estrogenic, ERα agonist: co-treatment with estrogen nuclear receptors antagonist (ICI 182 780) completely abolished ERα stimulation.	ERα agonist activity in human cells in a study rated as reliable	Reliable
17			Human, MDA-MB-231	24h		0.000025-25	?	Estrogenic: positive ERα agonist activity*	ERα agonist activity in human cells in a study rated as partially reliable	Partially reliable
17			Human, SK-BR-3	24h		0.000025-25	?	Estrogenic: positive ERα agonist activity*	ERα agonist activity in human cells in a study rated as partially reliable	Partially reliable
78			Hamster, CHO-K1	24h		0.001-1	0.01	Dose dependent ERα agonistic and ERα antagonist activity	Dose dependent ERα agonistic and ERα antagonist activity in hamster cells in a study rated as reliable	Reliable
46			Human, T47D-Kbluc	x		0.001-1	0.01	Estrogenic: additive effect with E2*	Agonist activity in human cells in a study rated as reliable	Reliable
14			Human, HeLa	24h		0.000001-10	-	Estrogenic: weak ERα activation	Weak ERα activation in human cells in a study rated as partially reliable	Partially reliable
78			Hamster, CHO-K2	24h		0.001-1	0.001	Dose dependent ERβ agonistic and ERβ antagonist activity	Dose dependent ERβ agonistic and ERβ antagonist activity in hamster cells in a study rated as reliable	Reliable
17			Human, MDA-MB-231	24h		0.001-0.025	0.005	Estrogenic, ERβ agonist: stimulation suppressed by PHTPP (ERβ selective antagonist)	ERβ agonist activity in human cells in a study rated as partially reliable	Partially reliable
3			Human, HepG2	18h		0.1	0.1	Estrogenic: ERβ activity: mERß1 and mERß2 isoform-mediated responses activation	ERβ activity by mERß1 and mERß2 isoforms in human cells in a study rated as reliable	Reliable
3			Human, HepG2	18h		0.01-1	?	Estrogenic: ERβ activity: dose dependent increase of mERβ1 and mERβ2 isoforms*	dose dependent ERβ activity by mERß1 and mERß2 isoforms in human cells in a study rated as reliable	Reliable
11			Human, HeLa	18h		0.001-1	0.1	Estrogenic: ERβ agonist activity*	ERβ agonist activity in human cells in a study rated as reliable	Reliable
13			Human, HepG2	18h		0.001-1	0.1	Estrogenic: ERβ activation*	ERβ activation in human cells in a study rated as reliable	Reliable
17			Human, MDA-MB-231	24h		25	25	Estrogenic: ERβ activation*	ERβ activation in human cells in a study rated as partially reliable	Partially reliable
17			Human, MDA-MB-231	24h		0.000025-25	?	Estrogenic: ERβ1 activation*	ERβ1 activation in human cells in a study rated as partially reliable	Partially reliable
17			Human, SK-BR-3	24h		0.000025-25	?	Estrogenic: ERβ1 activation*	ERβ1 activation in human cells in a study rated as partially reliable	Partially reliable
18			Human, SK-BR-3	24h		0.000025-25	10	Anti-estrogenic: weak suppression of E2-induced ERα activation	Weak anti-estrogenic activity in human cells in a study rated as reliable	Reliable
18			Human, MCF-7	24h		25	25	Anti-estrogenic: suppression of ER/RE-mediated transcriptional activity*	Anti-estrogenic activity in human cells in a study rated as reliable	Reliable
18			Human, MCF-7	24h		0.000025-25	5	Anti-estrogenic: suppression of ERE-mediated transcriptional activity*	Anti-estrogenic activity in human cells in a study rated as reliable	Reliable
11			Human, HeLa	18h		0.001-0.01	0.001-0.01 (0.001)	Anti-estrogenic: ERβ antagonist: E2-ERE-mediated reporter activity reduction*	ERβ antagonist activity in human cells in a study rated as reliable	Reliable
14			Human, HeLa			0.1, 1, 10	0.1	Anti-estrogenic: dose dependent ERβ antagonist* (inhibition of E2 agonist activity on ERβ)	Dose dependent ERβ antagonist activity in human cells in a study rated as partially reliable	Partially reliable
14			Human, HeLa			0.000001-10	0.01	Anti-estrogenic: dose dependent ERβ antagonist* (inhibition of E2 agonist activity on ERβ)	Dose dependent ERβ antagonist activity in human cells in a study rated as partially reliable	Partially reliable
62			Human, HeLa	24h		0.0000.1-10	-	Negative anti-estrogenic: no ERα antagonist activity	No effect on ERα antagonist activity in human cells in a study rated as partially reliable	Partially reliable
12			Human, HeLa	18h		0.1	-	No effect in ERβ ERE-mediated activation	No effect in ERβ activation in human cells in a study rated as reliable	Reliable
11			Human, Ishikawa	18h		0.001-1	-	No effect on ERβ agonist activity	No effect in ERβ agonist activity in human cells in a study rated as reliable	Reliable
11			Human, Ishikawa	18h		0.001-0.01	-	No ERβ antagonist activity	No effect in ERβ antagonist activity in human cells in a study rated as reliable	Reliable
11			Human, HepG2	18h		0.001-1	0-01	No effect on ERβ agonist activity	No effect in ERβ agonist activity in human cells in a study rated as reliable	Reliable
17			Human, MDA-MB-231	24h		5-25	-	No effect on ERβ2 activity	No effect on ERβ2 activity in human cells in a study rated as partially reliable	Partially reliable
62			Human, HeLa	24h		0.0000.1-10	-	Negative anti-estrogenic: no ERα antagonist activity	No effect on ERα antagonist activity in human cells in a study rated as partially reliable	Partially reliable
13			Human, MCF-7	18h		0.1	0.1	ERα mechanism: increased ERα enrichments (AP-1+ERE and ERE regions)	ERα activation mechanism by AP-1+ERE and ERE regions in human cells in a study rated as reliable	Reliable
13			Human, HepG2	18h		0.1, 1	-	ERα mechanism: enhanced binding of 9 peptides from 9 coactivators	ERα activation mechanism by enhanced binding of 9 peptides from 9 coactivators in human cells in a study rated as reliable	Reliable
13			Human, HepG2	18h		0.1, 1	-	ERα mechanism: recruitment and interaction of ERα coactivators (SRCs and PGC1) in ligand-ERα complexes	ERα activation mechanism by SRCs and PGC1 coactivators in human cells in a study rated as reliable	Reliable
13			Human, U2OS	24h		200	200	Interaction peptides in the ligand-ERα complexes: Positive: 9 peptides (9 coregulators), 33% (3 out of 9) the same as E2 Negative: 75 peptides (38 coregulators), 32% (24 out of 75) the same as E2	Interaction peptides in the ligand-ERα complexes in human cells in a study rated as reliable	Reliable
87			ToxCast ER prediction model			-	-	Positive ToxCast ER prediction model	Positive ToxCast ER prediction model	ToxCast
7		Estrogen dependent cellular proliferation	Rat, GH3	48, 96h		0.001-1	0.1	Estrogenic: Cell proliferation increase* and additive effect with E2	Cell proliferation increase potentiated by E2 co-exposure in rat cells in a study rated as reliable	Reliable	Strong-estrogen dependent cell proliferation: six studies show estrogen dependent cell proliferation increase in human hormone dependent cells. Moreover, three of them show potentiated effect with estradiol co-exposure, reversed effect with ERα and GPER inhibitors, and cell proliferation decrease in human hormone independent ER negative cells, respectively. One study in human cells shows estrogen…		E
7			Rat, GH3	48, 96h		0.001-1	0.1	Estrogenic: Cell proliferation increase* and additive effect with E2+T3	Cell proliferation increase potentiated by E2+T3 co-exposure in rat cells in a study rated as reliable	Reliable
6			Human, MCF-7	144h		0.1-1000	-	Estrogenic: Cell proliferation increase*	Cell proliferation increase in human cells in a study rated as reliable	Reliable
10			Human, T47D	7d		1	1	Estrogenic, ERα activity: ERα knockdown and ER antagonist (ICI 182780) inhibit ER activation: induced proliferation decrease	Cell proliferation increase reduced by ERα knockdown and ER antagonist in human cells in a study rated as reliable	Reliable
10			Human, MCF-7	7d		1	1	Estrogenic, ERα activity: ERα knockdown and ER antagonist (ICI 182780) inhibit ER activation: induced proliferation decrease	Cell proliferation increase reduced by ERα knockdown and ER antagonist in human cells in a study rated as reliable	Reliable
15			Human, T47D	6d		0.00001-100	0.1	Estrogenic: cell growth increase* in hormone dependent cells	Cell growth increase in human cells in a study rated as reliable	Reliable
20			Human, MCF-7	144h		0.01-10	?	Estrogenic, ER activity: proliferative effect*	Cell proliferation increase in human cells in a study rated as reliable	Reliable
48			Human, MCF-7	x		0.0001-10	?	Estrogenic, ERα agonists: potent cell growth induction*	Cell growth induction in human cells in a study rated as not reliable	Not reliable
15			Human, MCF-7	6d		0.00001-100	0.01	Estrogenic: cell growth alteration*: increase (0.01-1 µM), decrease (10-100 µM) in hormone dependent cells	Cell growth alteration (increase-decrease) in human cells in a study rated as reliable	Reliable
10			Human, T47D	7d		1	1	Estrogenic, ER activity mediated by CXCL12: Silencing CXCL12 blocked BPAF-induced proliferation. CXCL12 inhibitor (chalcone) decrease BPAF-induced cell proliferation.	Cell proliferation induction blocked by silencing CXCL12 in human cells in a study rated as reliable	Reliable
10			Human, T47D	7d		1	1	Estrogenic, ERα activity mediated by CXCL12: ERα knockdown attenuated BPAF-induced transcription and secretion of CXCL12. ER antagonist (ICI 182780) blocked BPAF-induced CXCL12 transcription.	CXCL12 transcription and secretion increase attenuated by ERα knockdown and blocked by ER antagonist in a study rated as reliable	Reliable
80			Human, MCF-7	24, 48, 72h		0.00001-100	0.001	Estrogenic: Cell proliferation increase* (0.001-0.1 µM, 24, 48, 72 h) and time dependent decrease* (25-100 µM). Proliferative effects inhibited by ERα inhibitor ICI, GPER inhibitor G15, PI3K inhibitor Wor, Erk inhibitor U0126, and Akt inhibitor MK. Effects reduced by silencing GPER protein expression	Cell proliferation increase at low doses and time dependent decrease at high doses, effects reverted by Erα, GPER, PI3K , Erk and Akt inhibitors in human cells in a study rated as reliable	Reliable
15			Human, MDA-MB-231	6d		0.00001-100	-	No effect in cell growth in hormone independent ER negative cells	No effect in cell growth in human hormone independent ER negative cells in a study rated as reliable	Reliable
48			Human, HeLa	10d		0.0001-10	?	Estrogenic, ER agonists: cell proliferation increase as efficiently as E2 (partial agonists)	Cell proliferation increase in human cells in a study rated as not reliable	Not reliable
9		Estrogen receptor dependent gene/protein expression	Human, T47D	24h		0.001-10	0.1	ER gene expression dose dependent induction*: TFF1, GREB1, CTSD	ER gene expression dose dependent increase in human cells in a study rated as reliable	Reliable	Strong-estrogen receptor dependent gene/protein expression: 10 studies show increased expression of ER regulated genes in several human cell lines, two of them in dose and time/dose dependent manner, respectively. One of the studies shows reversed effects when co-exposure with ER antagonist. One study shows no effect in ER genes expression by ER antagonist co-exposure. Three studies show increase…		E
9			Human, MCF-7	24h		0.001-10	0.1	ER gene expression dose dependent induction*: TFF1, GREB1, CTSD	ER gene expression dose dependent increase in human cells in a study rated as reliable	Reliable
9			Human, T47D	1, 2, 4, 8, 24, 48, 72h		1	1	ER gene expression time dependent induction*: TFF1, GREB1, CTSD	ER gene expression time dependent increase in human cells in a study rated as reliable	Reliable
9			Human, MCF-7	1, 2, 4, 8, 24, 48, 72h		1	1	ER gene expression time dependent induction*: TFF1, GREB1, CTSD	ER gene expression time dependent increase in human cells in a study rated as reliable	Reliable
11			Human, Ishikawa/ERα	18h		0.1	0.1	ER gene expression induction*: PGR, GREB. No effect in MCM3, PUVE	ER gene expression increase in human cells in a study rated as reliable	Reliable
12			Human, Ishikawa/ERα	18h		0.1	0.1	ER gene expression induction*: PGR, pS2, GREB1, SPUVE, WISP2, SDF-1	ER gene expression increase in human cells in a study rated as reliable	Reliable
23			Human, T47D	24h		0.01-1	0.1	ER gene expression dose dependent induction*: CTSD, GREB1, TFF1	ER gene expression dose dependent increase in human cells in a study rated as reliable	Reliable
23			Human, MCF-7	24h		0.01-1	0.1	ER gene expression dose dependent induction*: CTSD, GREB1, TFF2	ER gene expression dose dependent increase in human cells in a study rated as reliable	Reliable
13			Human, MCF-7	18h		0.1	0.1	ER gene expression induction*: GREB1, PGR, WISP-2/CNN5/ER gene expression induction: GREB1, PGR, WISP-2/CNN5. Effect blocked by ER antagonist (ICI)	ER gene expression increase in human cells in a study rated as reliable/ER gene expression induction in human cells in a study rated as reliable	Reliable
18			Human, MCF-7	48h		25	25	ER gene expression alteration*: increase (ERβ, Egr-1), decrease (Cdc2), no effect (ERα)	ER gene expression increase in human cells in a study rated as reliable	Reliable
17			Human, MDA-MB-231	48h		25	25	ER gene expression induction*: ERβ2*, ERβ1 (not significative) but no effect in Erα. No induction at low exposure levels.	ER gene expression increase in human cells in a study rated as partially reliable	Partially reliable
48			Human, MCF-7	24h		1	?	ER gene expression induction*: GREB1, pS2, RIP140, PR	ER gene expression increase in human cells in a study rated as not reliable	Not reliable
48			Human, HeLa	x		1	?	ER gene expression induction*: GREB1	ER gene expression increase in human cells in a study rated as not reliable	Not reliable
9			Human, MDA-MB-231	24h		0.001-10	-	No effect in ER gene expression in ERα negative human cells *: TFF1, GREB1, CTSD	No effect in ER gene expression in ERα negative human cells in a study rated as reliable	Reliable
13			Human, MCF-7	18h		0.1	-	No effect in ER gene expression by ER antagonist co-exposure*: ER antagonist (ICI) blocked gene expression: GREB1, PGR, WISP-2/CNN6	No effect in ER gene expression by ER antagonist co-exposure in human cells in a study rated as reliable	Reliable
9			Human, T47D	24h		1	1	ER gene expression induction (mechanism): TFF1, GREB1 and CTSD: transcription increase by pretreatment with PSrc inhibitor (PP2), MEK inhibitors (PD98095 and U0126): Activation of Src/MEK/ERK1/2 required for BPAF-induced endogenous transcription	Mechanism of ER gene expression induction by the activation of Src/MEK/ERK1/2 in a study rated as reliable	Reliable
9			Human, MCF-7	24h		1	1	ER gene expression induction (mechanism): TFF1, GREB1 and CTSD: transcription increase by pretreatment with PSrc inhibitor (PP2), MEK inhibitors (PD98095 and U0126): Activation of Src/MEK/ERK1/2 required for BPAF-induced endogenous transcription	Mechanism of ER gene expression induction by the activation of Src/MEK/ERK1/3 in a study rated as reliable	Reliable
15			Human, MCF-7	48h		0.03	0.03	ER gene expression: 16/46 overlapping genes of ER gene expression biomarker signature	35% match of ER gene expression biomarker signature in a study rated as reliable	Reliable
20			Human, MCF-7	72h		0.1-10	0.1	Progesterone receptor protein PgR induction*	Induction of progesterone receptor protein PgR in human cells in a study rated as reliable	Reliable
11			Human, Ishikawa/ERα	18h		0.1	0.1	PR gene expression blocked by specific kinase inhibitors (MAPK inhibitor and PP2): involved in p44/42 MAPK and tyrosine kinase src pathways	PR gene expression blocked by p44/42 MAPK and tyrosine kinase src pathway in human cells in a study rated as reliable	Reliable
11			Human, Ishikawa/ERα	18h		0.1	0.1	PR gene expression blocked by specific kinase inhibitors (MAPK inhibitor and PP2): involved in p44/42 MAPK and tyrosine kinase src pathways	PR gene expression blocked by p44/42 MAPK and tyrosine kinase src pathway in human cells in a study rated as reliable	Reliable
15			Human, MCF-7	48h		0.03	0.03	Hormone-induced proliferative genes alteration*: Induction: PGR >>> MYB, MGP, MYB-AS1, AGR3 Suppression: ALDH1A3, PSCA, RP11-706C16.7, SEMA5A, EPAS1;	Hormone-induced proliferative genes alteration in human cells in a study rated as reliable	Reliable
10			Human, T47D	7h		0.01-10	1	CXCL12 gene expression dose dependent increase*. Dependent of ERα (attenuated by siRNA targeting ERα and ICI 182780)	CXCL12 gene expression dose dependent increase and ERα dependent in human cells in a study rated as reliable	Reliable
10			Human, T47D	1, 2, 4, 8, 24, 48h		1	1	CXCL12 gene expression time dependent increase. Dependent of ERα (attenuated by siRNA targeting ERα and ICI 182780)	CXCL12 gene expression time dependent increase and ERα dependent in human cells in a study rated as reliable	Reliable
10			Human, T47D	24, 48h		1	1	CXCL12 secretion increase*	CXCL12 secretion increase in human cells in a study rated as reliable	Reliable
10			Human, MDA-MB-435s	24, 48h		1	-	No effect in CXCL12 secretion in ERα negative cell line	No effect in CXCL12 secretion in ERα negative cell line in a study rated as reliable	Reliable
18			Human, MCF-7	48h		25	25	ERβ protein level increase*	ERβ protein level increase in human cells in a study rated as reliable	Reliable
80			Human, MCF-7	24h		0.00001-10 (0.001)	0.00001-10 (0.001)	ERα, GPER, Cyclin D1, and c-Myc protein expression increased with dose dependent increase of Akt and Erk phosphorylation, effects reduced by silencing GPER protein expression and ERα inhibitor ICI	ERα, GPER, Cyclin D1, and c-Myc protein expression increased with dose dependent increase of Akt and Erk phosphorylation in human cells in a study rated as reliable	Reliable
20			Human, MCF-7	144h		0.1-10	1	Induction and secretion of pS2 protein*	Induction and secretion of pS2 protein in human cells in a study rated as reliable	Reliable
75		Androgen receptor binding-in silico				-	-	AR antagonist high binding affinity and AR agonist low binding affinity	AR antagonist and agonist high and low binding affinity, respectively, by docking simulation	IN SILICO	Strong-AR antagonist binding/activity: two studies show AR antagonist binding affinity and AR antagonist activity prediction		A
76						-	-	Anti-androgenic activity prediction	Anti-androgenic activity prediction by molecular docking and QSAR	IN SILICO
43		Androgen receptor binding and activity	Yeast, S. cerevisiae	18h		0.00003-300	?	Anti-androgenic (AR antagonistic)* but no androgenic (AR agonistic) activity	Anti-androgenic activity in yeast in a study rated as reliable	Reliable	Strong-anti-androgenic activity: seven studies show anti-androgenic activity in yeast, mouse, monkey and human cells, and one shows similar AR binding profile as an anti-androgenic compound in human cells. Positive ToxCast AR antagonist prediction model		A
43			Yeast, S. cerevisiae	18h		0.00003-300	?	Dose dependent anti-androgenic activity* but no androgenic	Dose dependent anti-androgenic activity in yeast in a study rated as reliable	Reliable
81			Yeast, S. cerevisiae	24h		0.00001-1000	?	Anti-androgenic* but no androgenic activity (AR antagonist but no AR agonist)	Anti-androgenic activity in yeast in a study rated as reliable	Reliable
64			Mouse, NIH3T3	24h		0.01-100	?	Anti-androgenic* but no androgenic activity	Anti-androgenic activity in mouse cells in a study rated as not reliable	Not reliable
78			Hamster, CHO-K1	24h		0.1-10	1	Dose dependent AR antagonistic activity (three highest doses) but no AR agonistic activity (data not shown)	Dose dependent AR antagonistic activity at the three highest doses in hamster cells in a study rated as reliable	Reliable
22			Monkey, CV-1	24h		0.01-100 (?)	?	Anti-androgenic (AR antagonistic)* but no androgenic (AR agonistic) activity	Anti-androgenic activity in monkey cells in a study rated as partially reliable	Partially reliable
22			Monkey, CV-1	24h		10-30	10	Dose dependent anti-androgenic*: competitive antagonism with synthetic AR agonist (R1881)	Dose dependent anti-androgenic activity in monkey cells in a study rated as partially reliable	Partially reliable
21			Human, MDA-kb2	24h		~0.0001-50	?	Anti-androgenic (AR antagonistic)* but no androgenic (AR agonistic) activity	Anti-androgenic activity in human cells in a study rated as reliable	Reliable
19			Human, U2OS			0.0002	0.0002	Similar AR binding profile as antagonist (CPA) but not as agonist synthetic androgen (R1881): Anti-androgenic (AR antagonistic) but no androgenic (AR agonistic) activity	Similar AR binding profile as an anti-androgenic compound in human cells in a study rated as partially reliable	Partially reliable
19			Human, U2OS			0.0002	0.0002	AR binding mechanism	AR binding mechanism information by MARCoNI in human cells in a study rated as partially reliable	Partially reliable
87			ToxCast AR prediction model			-	-	Negative ToxCast AR agonist prediction model	Negative ToxCast AR agonist prediction model	ToxCast
87			ToxCast AR prediction model			-	-	Positive ToxCast AR antagonist prediction model	Positive ToxCast AR antagonist prediction model	ToxCast
4		Steroidogenesis	Human, H295R	48h		0.1-50	-	No effect in estradiol level	No effect in estradiol level in human cells in a study rated as reliable	Reliable	Strong-effect on steroidogenesis: Two studies in cell lines show effect on hormone levels and expression of steroidogenic genes/proteins. Two ToxCast steroidogenesis assays are positive.		S
4			Human, H295R	48h		0.1-50	1	Testosterone level dose dependent decrease*	Testosterone level dose dependent decrease in human cells in a study rated as reliable	Reliable
4			Human, H295R	48h		0.1-50	10	Progesterone level increase*	Progesterone level increase in human cells in a study rated as reliable	Reliable
4			Human, H295R	48h		0.1-50	10	Cortisol level dose dependent decrease*	Cortisol level dose dependent decrease in human cells in a study rated as reliable	Reliable
4			Human, H295R	48h		0.1-50	1	Aldosterone level dose dependent decrease*	Aldosterone level dose dependent decrease in human cells in a study rated as reliable	Reliable
4			Human, H295R	48h		0.1-50	1	Steroidogenic gene expression alteration*: dose dependent suppression: CYP17A1, CYP11B2, HSD3B2, CYP11B1, FDX-1. No effect: StAR, CYP11A, CYP21A2, 17b-HSD, CYP19A	Steroidogenic gene expression dose dependent alteration in human cells in a study rated as reliable	Reliable
5			Mouse, mLTC-1	24h		0.1-70	50	Progesterone level dose dependent decrease*	Progesterone level dose dependent decrease in mouse cells in a study rated as reliable	Reliable
5			Mouse, mLTC-1	24h		0.1-70	50, 70	Steroidogenic gene expression inhibition*: P450scc, SR-B1, StAR . No effect in LHR, PBR, 3b-HSD	Steroidogenic gene expression inhibition decrease in mouse cells in a study rated as reliable	Reliable
5			Mouse, mLTC-1	24h		0.1-70	50	Steroidogenic protein expression decrease*: SR-B, P450scc. No effect in StAR	Steroidogenic protein expression decrease in mouse cells in a study rated as reliable	Reliable
87			ToxCast steroidogenesis assay			-	-	Positive ToxCast steroidogenesis assay (NVS_ADME_hCYP19A1)	Positive ToxCast steroidogenesis assay (NVS_ADME_hCYP19A1)	ToxCast
87			ToxCast steroidogenesis assay			-	-	Positive ToxCast steroidogenesis assay (TOX21_Aromatase_Inhibition)	Positive ToxCast steroidogenesis assay (TOX21_Aromatase_Inhibition)	ToxCast
75		Thyroid hormone receptor binding-in silico				-	-	TRα and TRβ medium binding affinity medium binding affinity for agonist effect	TRα and TRβ medium binding affinity by docking simulations	IN SILICO	Strong: thyroid hormone receptor binding: one study shows medium TR binding affinity		T
8		Thyroid hormone receptor activity	Yeast			?	-	Dose dependent TRα agonist activity*	Dose dependent TRα agonist activity in yeast in a study rated as reliable	Reliable	Moderate-thyroid hormone receptor activity: Two studies show agonist and antagonist activity in yeast and rat cells, respectively, and one shows cell proliferation when co-exposure with T3. ToxCast assay positive but flagged for "noisy data". One study rated as not reliable shows no thyroid/anti-thyroid effect in rat cells		T
21			Rat, GH3	24h?		~0.0001-50	?	TR antagonistic* but no agonistic activity	TR antagonistic activity in rat cells in a study rated as reliable	Reliable
64			Rat, GH3	48h		0.01-100	-	No effect in thyroid/ anti-thyroid hormonal activity but without supportive data	No thyroid/ anti-thyroid hormonal activity in a study rated as not reliable	Not reliable
7			Rat, GH3	48, 96h		0.001-1	0.1	Cell proliferation increase* with T3 co-exposure	Cell proliferation increase with T3 co-exposure in rat cells in a study rated as reliable	Reliable
87		ToxCast thyroid assay	ToxCast thyroid assay			-	-	Positive ToxCast thyroid assay (Tox21_TR_LUC_GH3_Antagonist), but "noisy data"	Positive ToxCast thyroid assay (Tox21_TR_LUC_GH3_Antagonist), but flagged for "noisy data"	ToxCast
7		Thyroid hormone related gene expression	Rat, GH3	48h		0.001-1	0.1	Thyroid hormone-related genes expression decrease*: Tshβ, Trα, Trβ, Dio1, Dio2	Thyroid hormone-related genes expression decrease in rat cells in a study rated as reliable	Reliable	Strong-thyroid hormone-related gene expression: one study shows thyroid hormone-related genes expression decrease in rat cells		T
83	In vivo mechanistic	ER dependent gene expression (mammalian)	MiceO, C57BL/6-Tg (UBC-GFP) 30Scha/J (GFP)	6w adult	oral	3, 9, 90	-	ER dependent gene expression alteration in uterus: Increase: Pgr (all doses)	ER dependent gene expression alteration in mice in a study rated as reliable	Reliable	Strong-increased expression of estrogen regulated genes: two studies in mice show increased expression of estrogen regulated genes	Strong: increased expression of estrogen regulated genes, steroidogenesis gene expression; increased uterus weight, uterus histopathology alteration; estrogen and estradiol level increase (females offspring), progesterone level increase (female offspring) and decrease (adult female), testosterone level decrease (adult male), FSH and LH level increase (adult male), T4 level increase. Moderate: tes…	E
59			MiceP, CD-1	8d gestational	oral	0.05-5	0.05	Mammary gland gene expression increase*: Esr1, Pgr. No significant effect: Ar, Gper1 (8 months). No effect (14 months)	Mammary gland gene expression increase in mice in a study rated as reliable	Reliable
61		Uterus weight	Rat, Crj:CD	3d adult	subcutaneous	8-100	8	Dose dependent absolute and relative uterus weight increase* and weight increase co-administered with estradiol	Dose dependent absolute and relative uterus weight increase in rats in a study rated as reliable	Reliable	Strong-increased uterus weight: four studies (two from same authors and data) show dose dependent uterus weight increase in rats in Uterothropic assay		E, A
62			Rat, Crj:CD	3d adult	subcutaneous	8-100	8	Dose dependent absolute and relative uterus weight increase* also co-exposed with estradiol	Dose dependent absolute and relative uterus weight increase in rats in a study rated as reliable: repeated study (same authors, same results)	Reliable
63			RatO, SD	4d adult	oral	3.125-300	50	Uterine weight increase* (wet, blotted, fluid)	Uterine weight increase at the three highest doses in rats in a study rated as reliable	Reliable
86			Rat, Crj:CD (SD) IGS	4d adult	subcutaneous	-	-	Uterine weight increase*	Uterine weight increase in uterothropic assay in rats in a study rated as reliable	Reliable
63		Uterus histopathology	RatO, SD	4d adult	oral	3.125-300	50	Uterus histopathology alterations by cell height increase and columnar differentiation	Incidence of cell height increase and columnar differentiation at the three highest doses in rats in a study rated as reliable	Reliable	Strong-altered uterus histopathology: one study shows increase incidence of uterus histopathology alterations in rats		E
61		Weight of male androgen-dependent sex accessory tissues	Rat, GALAS	10d adult	oral	50-600	600	Glans penis weight increase* and weight increase co-administered with testosterone	Glans penis weight increase at the highest dose in rats in a study rated as reliable	Reliable	Weak-increased weight of male androgen-dependent sex accessory tissues: increased weight of glans penis, decreased weight of LABC, no weight change of seminal vesicles, ventral prostate, Cowper's gland in Hershberger assay		A
61			Rat, GALAS	10d adult	oral	50-600	200	LABC weight decrease*. No effect co-administered with testosterone	LABC relative weight decrease in rats at the second highest dose with decrease trend at the highest one in a study rated as reliable	Reliable
61			Rat, GALAS	10d adult	oral	50-600	-	No significant increase in seminal vesicle weight	No significant increase in seminal vesicle weight (6 rats/group) in a study rated as reliable	Reliable
61			Rat, GALAS	10d adult	oral	50-600	-	No effect in ventral prostate weight	No effect in ventral prostate weight (6 rats/group) in a study rated as reliable	Reliable
61			Rat, GALAS	10d adult	oral	50-600	-	No effect in Cowper's gland weight but weight increase at the highest dose co-administered with testosterone*	No effect in Cowper's gland weight (6 rats/group) in a study rated as reliable	Reliable
83		Steroidogenesis gene/protein expression (mammalian)	MiceO, C57BL/6-Tg (UBC-GFP) 30Scha/J (GFP)	6w adult	oral	3, 9, 90	-	Steroidogenic gene expression alteration in uterus: Decrease: Cyp11a1 (all doses), Star (all doses) No significant effect: Lhcgr, Fshr, Cyp19a1, Cyp17a1, Hsd3b1, Hsd17b1	Steroidogenic gene expression alteration in mice in a study rated as reliable	Reliable	Strong-effect on steroidogenesis gene expression: four studies in rat/mice show altered expression of steroidogenesis related genes		E, A, S
55			Rat, SD	14d adult	oral	2-200	200	Steroidogenesis gene expression decrease in testis*: SR-B1, StAR, P450scc, 17β-HSD, ER-α, LHR, Inhibin B, SREBP-1c. No effect: 3β-HSD, CYP17α, ER-β, AR, MIS, HMGR	Testis gene expression decrease at the highest concentration in a study in rats rated as reliable	Reliable
58			RatP, SD	17d gestational 17d post-natal	oral	100	100	Steroidogenesis gene expression increase in testis* (gestational+lactational exposure): ERα, AR, StAR	Testis gene expression increase in a study in rats rated as reliable	Partially reliable
55			Rat, SD	14d adult	oral	2-200	200	Testis protein expression decrease*: SR-B1, StAR, P450scc	Testis protein expression decrease at the highest concentration in a study in rats rated as reliable	Reliable
58			RatP, SD	17d gestational 17d post-natal	oral	100	100	Testis protein expression alteration*: increase: P450scc, StAR, AR, PTPRJ. Decrease: DPYSL3. No effect: 3β-HSD, CYP17a, CYP19a	Altered expression of proteins involved in testosterone synthesis and AR after gestational and/or/plus lactational exposure in rats in a study rated as reliable	Partially reliable
59		Estradiol level in female offspring-gestational exposure (mammalian)	MiceP, CD-1	8d gestational	oral	0.05-5	0.05	Estradiol level increase* (female offspring, PND20). No significant effects (28, 35, 56 days, 3, 8, 14 months)	Estradiol level increase in female mice at all doses in a study rated as reliable	Reliable	Strong-estrogen level increase in female offspring-gestational exposure: one study shows increased estradiol levels in female mice after gestational exposure		E, A, S
58		Estradiol level in male offspring-gestational exposure (mammalian)	RatP, SD	17d gestational 17d post-natal	oral	100	100	No effect on estradiol levels at PD23 in male compared to control.	No effect on estradiol levels at PD23 in male compared to control.	Partially reliable	No evidence for effect on estrogen level in male offspring-gestational exposure: one study shows no effect on estradiol levels in male rats after gestational exposure		E, A, S
83		Estradiol level in female-adult exposure (mammalian)	MiceO, C57BL/6-Tg (UBC-GFP) 30Scha/J (GFP)	6w adult	oral	3, 9, 90	-	No significant effect in estradiol level (8-10 mice/group)	No significant effect in estradiol level (8-10 mice/group) in a study rated as reliable	Reliable	No evidence for effect on estrogen level in female-adult exposure: one study shows no effect on estradiol levels in female mice after adult exposure		E, A, S
59		Testosterone level in female offspring-gestational exposure (mammalian)	MiceP, CD-1	8d gestational	oral	0.05-5	0.05	Testosterone level decrease*, lowest dose only (female, 28, 35 days). No significant effects (20, 56 days, 3, 8, 14 months)	Testosterone level decrease in female mice (28, 35 days) in a study rated as reliable	Reliable	Weak-testosterone level decrease in female offspring-gestational exposure: one study shows decreased testosterone levels in female mice at lowest dose at one time point after gestational exposure		E, A, S
55		Testosterone level in male-adult exposure (mammalian)	Rat, SD	14d adult	oral	2-200	200	Testosterone level decrease* (male)	Testosterone level decrease in male rats at the highest dose in a study rated as reliable	Reliable	Strong-testosterone level decrease in male-adult exposure: one study shows decreased testosterone levels in adult rat.		E, A, S
58		Testosterone level in male offspring-gestational exposure (mammalian)	RatP, SD	17d gestational 17d post-natal	oral	100	100	Testosterone level increase* in serum and testis at PD23 in males after gestational + postnatal exposure	Testosterone level increase in serum and testis after gestational + postnatal exposure in male rats in a study rated as reliable	Partially reliable	Moderate-testosterone level increase in male offspring-gestational exposure: one study shows increased testosterone levels in male rats after gestational and postnatal expsoure		E, A, S
56		Testosterone fetal production-gestational exposure (mammalian)	RatP, CR-SD	5d gestational	oral	750	-	No effect in fetal testosterone production (male)	No effect in fetal testosterone production (3 male rats) without supportive data in a study rated as reliable	Reliable	No evidence for effect on fetal testosterone production: one study shows no change in fetal testosterone production after gestational exposure in rat		E, A, S
56			RatP, CR-SD	5d gestational	oral	200-500	-	No effect in fetal testosterone production (male)	No signinficative decrease in fetal testosterone level (3 male rats/group) in a study rated as reliable	Reliable			E, A, S
59		Progesterone level in female offspring-gestational exposure	MiceP, CD-1	8d gestational	oral	0.05-5	0.05	Progesterone level increase* (female, 20 days). No effect (28, 35, 56 days, 3, 8, 14 months)	Progesterone level increase in 20 days age female mice in a study rated as reliable	Reliable	Strong-progesterone level increase in female offspring-gestational exposure: one study shows progesterone level increase (gestational exposure) in female mice		Not assigned
83		Progesterone level in female-adult exposure	MiceO, C57BL/6-Tg (UBC-GFP) 30Scha/J (GFP)	6w adult	oral	3, 9, 90	90	Progesterone level decrease in female* (highest dose)	Progesterone level decrease* (highest dose) in a study rated as reliable	Reliable	Strong-progesterone level decrease in female-adult exposure: one study shows progesterone level decrease (adult exposure) in female mice		Not assigned
55		FSH level in male-adult exposure	Rat, SD	14d adult	oral	2-200	50	FSH level increase in male rats*	FSH level increase in males at the three highest doses in a study in rats rated as reliable	Reliable	Strong-FSH level increase in male-adult exposure: one study shows increase in FSH levels in exposed male rats		E, A, S
83		FSH level in female-adult exposure	MiceO, C57BL/6-Tg (UBC-GFP) 30Scha/J (GFP)	6w adult	oral	3, 9, 90	-	No significant effect in FSH level in female mice (8-10 mice/group)	No significant effect in FSH level in female mice (8-10 mice/group) in a study rated as reliable	Reliable	No evidence for effect on FSH level in female-adult exposure: one shows no effect in female mice.		E, A, S
58		FSH levels in male offspring-gestational exposure	RatP, SD	17d gestational 17d post-natal	oral	100	-	No effect in FSH level in males	No effect in offspring FSH level (6 rats/group) in a study rated as reliable	Partially reliable	No evidence for effect on FSH level in male offspring-gestational exposure: One study in rats shows no effect in offspring after prenatal or lactational exposure		E, A, S
55		LH level in male-adult exposure	Rat, SD	14d adult	oral	2-200	50	LH level dose dependent increase in male*	LH level dose dependent increase at the two highest doses in a study in rats rated as reliable	Reliable	Strong-LH level increase in male-adult exposure: one study shows dose dependent increase in LH levels in exposed male rats		E, A, S
58		LH level male offspring-gestational exposure	RatP, SD	17d gestational 17d post-natal	oral	100	-	No effect in LH level in males	No effect in offspring LH level (6 rats/group) in a study rated as reliable	Partially reliable	No evidence for effect on LH level in male offspring-gestational exposure: one study shows no effect in offspring after prenatal or lactational exposure		E, A, S
60		T3, T4 level (mammalian)	Rat, Crj:CD	28d adult	oral	10-100	100	T4 level increase* in male and female	T4 level increase in male and female rats at the highest dose with no significant increase trend in male at lower doses in a study rated as reliable	Reliable	Strong-T4 level increase: one study shows T4 increase in rats after adult exposure. OECD TG 407		T
60		TSH level	Rat, Crj:CD	28d adult	oral	10-100	-	No effect in TSH level	No effect in TSH level in male or female (10 rats/group) in a study rated as reliable	Reliable	No evidence for effect on TSH level: one study shows no effect TSH level in male or female rats. OECD TG 407		T

## Sheet: Endocrine activity non-mammalia
Study ID	Grouping	Lines of evidence	Species	Exposure duration	Route of exposure	Doses range (µM)	Lowest effect dose (µM)	Observed effects (positive and negative)	Laura's assessment	Reliability	Assessment of each line of evidence	Assessment of the integrated line of evidence	Modality
Integrated line of evidence for endocrine activity
45	In vivo mechanistic	ER dependent gene/protein expression (non-mammalian/fish)	Medaka	8h	water	0.05-50	0.05	Estrogen-responsive genes expression increase*: Erα, ChgH, ChgL	ER gene expression increase in medaka fish liver in a study rated as reliable	Reliable	Strong-increased expression of estrogen regulated genes/proteins: two studies in medaka and zebrafish show increased expression of estrogen regulated genes/proteins	Strong: increased expression of estrogen regulated genes/proteins, vitellogenin induction, steroidogenesis gene expression alteration, estrogen level increase, alterered expresssion of thyroid hormone related genes Weak: testosterone level decrease, T3/T4 level changes	E
51			Zebrafish, WT	96h	water	0.02-1	0.02	Expression increase of ERs encoding genes*: esr1, esr2a esr2b: decrease (0.02 mg/L) and increase (0.2 mg/L)	Estradiol synthesis relate genes expression increase in zebrafish embryos in a study rated as reliable	Reliable
51			Zebrafish, WT	96h	water	0.02-1	0.02	Dose dependent ERα protein level increase*	Dose dependent ERα protein level increase at all doses in zebrafish embryos in a study rated as reliable	Reliable
52		Vitellogenin (fish)	Zebrafish	21d	water	0.5-1.5	0.5	Vitellogenin blood level dose dependent increase* (male)	Dose dependent increase of vitellogenin blood level in male zebrafish in a study rated as reliable	Reliable	Strong-vitellogenin induction: one study shows dose dependent increase of vitellogenin blood level in male zebrafish and four studies show increased vitellogenein gene expression		E, A, S
68			Zebrafish, D. rerio	28d	water	0.05-1	-	VTG gene expression increase* (female)	VTG gene expression increase in female at the second highest dose in a zebrafish study rated as reliable	Reliable
68			Zebrafish, D. rerio	28d	water	0.05-1	1	VTG gene expression increase* (male)	VTG gene expression increase in male at the highest dose with an increasing dose dependent trend at lower doses in a zebrafish study rated as reliable	Reliable
67			Zebrafish, AB	120	water	0.005-0.125	0.125	VTT (vtg1) liver gene expression increase in male*. No effect in female	vtg1 liver gene expression increase in male at the two highest doses in a OECD zebrafish study rated as reliable	Reliable
45			Medaka	8h, water	water	0.05-50	0.5	Gene expression increase*: Vtg1, Vtg2	ER gene expression increase in medaka fish liver in a study rated as reliable	Reliable
51			Zebrafish, WT	96h, water	water	0.02-1	0.02	Expression increase of vtg1 encoding gene*: vtg1.	Estradiol synthesis relate genes expression increase in zebrafish embryos in a study rated as reliable	Reliable
51		Steroidogenesis gene expression (non-mammalian/fish)	Zebrafish, WT	96h	water	0.02-1	0.2	Expression increase of estradiol synthesis relate genes*: CYP19a1, HSD17b1. No effect in Cyp17a1	ERs and vtg1 encoding genes expression increase in zebrafish embryos in a study rated as reliable	Reliable	Strong-effect on steroidogenesis gene expression: four studies in zebrafish show altered expression of steroidogenesis related genes		E, A, S
67			Zebrafish, AB	120d	water	0.005-0.125	0.125	Gonads gene expression alteration*: Increase fshr (male, female), cyp19a (male), cyp11a1 (male). Decrease: star (male, female), cyp17 (male). No effect (male, female): lhr, hsd3β, hsd17β1, hmgcra, hmgcrb	Gonads gene expression alteration in male and female at the highest dose in a OECD zebrafish study rated as reliable	Reliable
67			Zebrafish, AB	120d	water	0.005-0.125	0.125	Brain gene expression increase (male)*: gnrh2, fshβ, lhβ, cyp19b. No effect (male, female): ERα, ERβ.	Brain gene expression increase in male at the highest dose in a OECD zebrafish study rated as reliable	Reliable
65			Zebrafish, WT	7d	water	1	1	Estrogenic cyp19a1b marker gene expression induction*	Estrogenic cyp19a1b marker gene expression increase in a zebrafish study rated as reliable	Reliable
65			Zebrafish, TG (cyp19a1b-GFP)	4d	water	1	1	Estrogenic cyp19a1b marker gene increase* in brain	Estrogenic cyp19a1b marker gene increase in zebrafish brain in a study rated as reliable	Reliable
65			Zebrafish, WT	7d	water	1	1	Brain estrogenic cyp19a1b marker gene expression: high detection of cyp19a1b transcripts in hypothalamic region	Brain estrogenic cyp19a1b marker detected in hypothalamic region in a zebrafish study rated as reliable	Reliable
50			Zebrafish, ERE-TG	120h	water	0.001-0.1	0.01	Estrogenic response by cyp19a1b concentration increase in heart, liver and tail somites*	Estrogenic response by cyp19a1b gene expression in a zebrafish study rated as reliable	Reliable
50			Zebrafish, ERE-TG	120h	water	0.1	0.1	Estrogenic response inhibition by coexposure with ER antagonist (ICI 182 780): ER dependent mechanism. ICI 182 780 completely removed cyp19a1b concentration in heart, liver and tail somites	cyp19a1b gene expression is inhibited with ER antagonist indicating estrogenic response in a zebrafish study rated as reliable	Reliable
67		Estradiol level (non-mammalian/fish)	Zebrafish, AB	120d	water	0.005-0.125	0.025	Estradiol level increase* in male (dose dependent) and female	Estradiol level increase in male (dose dependent at the two highest doses) and female (highest dose) in a OECD zebrafish study rated as reliable	Reliable	Strong-estrogen level increase: two studies show estradiol level increase in male zebrafish.		E, A, S
68			Zebrafish, D. rerio	28d	water	0.05-1	1	Estradiol level increase in male* and no significant increase in female	Estradiol level increase in male at the highest dose with no significant increase at lower doses and in female in a zebrafish study rated as reliable	Reliable
67		Testosterone level (non-mammalian, fish)	Zebrafish, AB	120d	water	0.005-0.125	0.025	Testosterone level dose dependent decrease in male* but no effect in female	Testosterone level dose dependent decrease in male at the two highest doses in a OECD zebrafish study rated as reliable	Reliable	Weak-testosterone level decrease: one study show testosterone decrease in male zebrafish (dose dependent) and one study shows no significant testosterone decrease male zebrafish.		E, A, S
68			Zebrafish, D. rerio	28d	water	0.05-1	-	No significant dose dependent decrease in testosterone level in male and no effect in female	No significant testosterone level dose dependent decrease in male and no effect in female in a zebrafish study rated as reliable	Reliable
53		Thyroid hormone related gene expression (non-mammalian/fish)	Zebrafish, AB	168h	water	0.005-0.5	0.005	Thyroid related genes expression alteration*: dose dependent increase: Dio1. Increase: Dio2, tg, ttr, tsh-β (increase 50 μg/L, decrease 500 μg/L). Dose dependent decrease: tr-α, Sclc5a5. Decrease: tr-β.	Thyroid gene expression alteration, some genes dose dependent, in zebrafish larvae in a study rated as reliable	Reliable	Strong-alterered expresssion of thyroid hormone related genes: two studies in zebrafish show gene expression alteration of genes related to thyroid and hypothalamic-pituitary-thyroid axis in brain and thyroid		T
69			Zebrafish, D. rerio	21d	water	0.0247	0.0247	Hypothalamic-pituitary-thyroid axis genes transcription increase* (brain): trh, trhr1, tshβ	HPT gene expression increase in zebrafish brain in a study rated as reliable	Reliable
69			Zebrafish, D. rerio	21d	water	0.0247	0.0247	Hypothalamic-pituitary-thyroid axis genes transcription alteration* (thyroid): Increase: dio2. Decrease: tpo. No effect: Thrαa, Thrβ, dio1, tg, nis	HPT gene expression alteration in zebrafish thyroid in a study rated as reliable	Reliable
53		T3, T4 level (non-mammalian/fish)	Zebrafish, AB	168h	water	0.005-0.5	0.005	T3, T4 (total and free) level dose dependent decrease*	Dose dependent decrease of T3 and T4 level in zebrafish larvae in a study rated as reliable	Reliable	Weak-T3/T4 level changes: one study show T3 increase in female zebrafish, one study shows T3 and T4 dose dependent decrease in zebrafish, while one shows no effects in T4 in zebrafish.		T
68			Zebrafish, D. rerio	28d	water	0.05-1	1	T3 levels increase in female* but no effect in male	T3 levels increase in female at the highest dose and no effect in male zebrafish in a study rated as reliable	Reliable
69			Zebrafish, D. rerio	21d	water	0.0247	-	No effect in T4 level but increase in con-exposure with sulfamethoxazole*	No effect in T4 level (4 fish/dose) in a zebrafish study rated as reliable	Reliable
